# Supplementary material for: Organized interests in post-communist policy-making: a new dataset for comparative research
Source: Interest Groups Advocacy. 2022 Nov 15;12(1):73–101. doi: 10.1057/s41309-022-00172-1 (PMC9665044; doi:10.1057/s41309-022-00172-1)
Supplement: Supplementary file 11 — (XLSX 395 KB) [file 41309_2022_172_MOESM11_ESM.xlsx]

## Sheet: data
no	id	cntry	pfield	year	name	name_eng	last_page	subfield	type1	type2	conc	con	notes	memfirm	memind	meminst	mem_com	umb	umb_com	volu	volu_com	umbeu	umbeu_name	Umbeu2	Umbeu 2_com	umbint	umbint_name	Umbint2	Umbint2_com	umbnat	umbnat_name	Umbnat2	Umnat2_com	umb-eu-int-nat_com	staff	staff_com	intorgnum	intorgnum_com	consparty	consparty_com	consparty_name	consrival	consrival_com	consrival_name	consreg	consreg_com	govcons	govcons_com	part_govcons
1	plhc1	pl	hc	2015			3	hc_prev	4		0			0		1	(Anonymized)	0		10	Wolontariuszy około 10. E-wolontariuszy kilka tysięcy.* / Around 10 volunteers - several thousand e-volunteers	0				0				0				Nie jesteśmy, bo zbyt krótka dzialamy ale niewykluczone, że jak nas poprozą, przyjmiemy zaproszenie. / We are not because we have not been operating long enough, but we cannot rule out that we will accept the invitiation if we are asked.	0	Nasze prace wykonujemy społecznie/ za darmo. / We do our work voluntarily / for free		Działam w innej organizacji - Stowarzyszeniu Mężczyzn z Chorobami Prostaty "Gladiator". Działam na obszarze województw. Organizacje nie mają żadnego wpływu, bo nie ma ustawowego zapisu obligującej np. do zawarcia np. 10% ustaleń. A tak, to sztuka dla sztuki. Tylko władza ma się czym pochwalić, że współpracują NGO. / I work in another organization - (anonymous). I operate in the provinces. The org…	3	Nasze media są mało zainteresowane organizacjami, nawet zdrowiem obywateli. Płatene pisani, i owszem. / Our media are not really interested in organizations, and even citizens' health. Prepared, written, and that's all	Na spotkaniach organizowanych z Urzędem Miasta bądź Marszałkowskim. / At meetings organized with the City Hall or the Marshal's Office	1	Nie ma takiej potrzeby i tak nikt nas poważnie nie traktuje. / There is no such need and nobody treats us that seriously		3	Składajac sprawozdania. / By submitting reports	1		3
2	plhc2	pl	hc	1992			3	hc_spec	5		1			0	150		udzielamy rekomendacji np. uczelniom, które powołały studia podyplomowe z psychoonkologii spełniające oczekiwane standardy, ale nie było wymogu, aby były członkami towarzystwa / we provide recommendations e.g. to universities that have established postgraduate studies in psychooncology that meet the expected standards, but they were not required to be members of the association	1	udzielamy rekomendacji / we give recommendations	40	30-50	0				1	(Anonymized)			1	(Anonymized)				1	1 niepełnoetatowa - księgowa / 1 part-time bookkeeper	5	głównie dotyczy to organizacji pozarządowych pacjenckich / it mainly concerns patient interest associations	1	nie było to rozważane / it was not considered		3					3		4
3	plhc3	pl	hc	1995			3	hc_spec	5		1			0	400			0		0		1	(Anonymized)	1	(Anonymized)	0				0					2		3		3		Dość częste spotkania z przedstawicielami parlamentu i min zdrowia / Rather frequent meetings with representatives of the parliament and Ministry of Health	1					3		4
4	plhc4	pl	hc	2006			3	hc_gen	5		1			0	100		Nie dotyczy / not applicable	1				0				0				0					0	Nie zatrudnia / we do not hire	4		1		Nie dotyczy / Not applicable	3	W przypadku konsultacji społecznych w resorcie zdrowia / In the case of public consultations at the Ministry of Health	Inne grupy zawodowe (medycze) / Other professional (medical) groups	3		3	Konsultacje aktów prawnych / Consultations of legal acts	4
5	huhc5	hu	hc	1966			3	hc_spec	5		1	doctors		0	300	0		0				0				0				0					2		3		1			1			2		2		5
6	plhc6	pl	hc	2007			3	hc_gen	5		1			0	26940	23		1	raczej nie / not really	0	0	0				0				0					2	2 niepełnoetatowych pracowników + opłata lokalu / two part-time employees and apartment fee	3		2	Komisja Zdrowia Senatu w 2018 roku / Senate Health Committee in 2018		1			3	sporadycznie w roku 2017-2018 / Sporadically in the year 2017/2018	2	bardzo rzadko / very seldom	4
7	plhc7	pl	hc	1981			3	hc_spec	4		0			0	65000			0		1500		0				1	(Anonymized)			1	(Anonymized)				2		4		1			1			1		3		5
8	plhc8	pl	hc	1991			3	hc_spec	5		1			0	400			0		0		0				0				0					0		3		1			1			2	Opinia dla AOTM / Opinion for AOTM	1		0
9	plhc9	pl	hc	2014			3	hc_gen	4		0			0	6			0		6		0				0				0					0		4		1			3	Okazjonalnie. / Occasionally	Naczelna rada lekarska, naczelna rada aptekarska / Head medical council, head pharmacy council	1		2	Kilka razy w roku / a few times a year	5
10	plhc10	pl	hc	1909			3	hc_spec	5		1			0	1000			0	nie wiem co to znaczy - takie okreslenie nie funkcjonuje w języku polskim w stosunku do towarzystw naukowych / I don't know what that means - such a definition does not work in the Polish language regarding scientific associations			0				0				0				znowu to samo określenie, które nie odnosi się do towarzystw naukowych. / Again this term does not apply to scientific associations	1		3		1			1	nie widze grup o interesach rzeciwstawnych - odpowiedz powinna byc - nie dotyczy / I do not see any groups with opposing interests. The response should be not applicable		3		3		5
11	plhc11	pl	hc	1999			3	hc_gen	1		1			20	5000	20		1		1		0				0				0					1		3		4		PO, PiS	4			5		5		5
12	plhc12	pl	hc	2006			3	hc_spec	4		0			0	7			0	Należymy do Polskiej Koalicji Pacjentów onkologicznej. jesteśmy jednym z 50 -ciu członków. / we belong to (anonymous). We are one of 50 members	8	około 8 - natomiast akcyjnie ( okazjonalnie) do 60 rocznie / around 8 - whereby there are up to 60 activity-based (occasional) annually	0				0				1	(Anonymized)				2		4	Organizacje pacjenckie aktywnie uczestniczą i współpracują z decydentami. / Patients' organizations actively participate and cooperate with policy-makers	1		nie dotyczy / Not applicable	1		nie dotyczy / not applicable			4		0
13	plhc13	pl	hc	1993			3	hc_prev	4		0				26000	211	211 associations, not firms are in that umbrella organization	1		1100		1	(Anonymized)			1	(Anonymized)			1	(Anonymized)	1	(Anonymized)		4	3 pracowników pełnoetatowych i 1 niepełno etatowego. / 3 full-time employees and one part-time employee	3		3		Z partiami nie będącymi w opozycji / with parties that are not in the opposition	3	Jeżeli bierzemy udział w wspólnej kampanii. / we we are taking part in joint campaigns.	fundacje przy np firmie farmaceutycznej / foundations based, for example, at pharmaceutical companies	3		4	W sprawie terminów spitkań rad do których zistaliśmy piwołani /	4
14	plhc14	pl	hc	2012			3	hc_spec	4		0			0	230			0		10		0				1	(Anonymized)			1	(Anonymized)				1		3		3		Z przedstawicielami PIS i PO / with representatives of PiS and PO	1	Nie identyfikujemy grup interesów mających przeciwstawne interesy. / We cannot identify interest groups with opposing interests.		3		1		10
15	plhc15	pl	hc	2017			3	hc_gen	4		0			0	12	12		1	zrzesza inne organizacje / brings together different organizations	6		0				0				0							4		1	nie konsultujemy się z partiami, działamy niezależnie / we do not consult parties. We act independently	współpracujemy z posłami wszystkich partii, którzy są zaangażowani w zdrowie / We work together with members of all parties dealing with health issues	4		związki zawodowe, środowisko medyczne, / professional associations, medical field	4		3		10
16	plhc16	pl	hc	2010			3	hc_gen	3		1			51841	576141	30	(Organization) skupia m.in. organizacje lokalne oraz branżowe / Organization brings together local and branch organizations, among others https://zpp.net.pl/organizacje-lokalne/ https://zpp.net.pl/organizacje-branzowe/	1	Związek Przedsiębiorców i Pracodawców inicjuje i wspiera wszelkie działania zmierzające do wyeliminowania z polskiego prawodawstwa ograniczeń działalności gospodarczej przekraczających wymagania UE (EU + 0) i tym samym wyrównania szans konkurencyjnych pomiędzy polskimi i europejskimi przedsiębiorstwami. ZPP skupia m.in. organizacje lokalne oraz branżowe. ZPP jest członkiem Rady Dialogu Społeczneg…	0		1	(Anonymized)			0				0							4	W ostatnich latach na rynku pojawiły się nowe organizacje pracodawców, zarówno o zasięgu ogólnopolskim jak też regionalnym. / In the past years new patients' organizations appeared on the market, both with an all-Polish as well as regional scope	4		ZPP działa na rzecz poprawy warunków funkcjonowania przedsiębiorstw w Polsce. Jest zwolennikiem wolnego rynku i zdrowego rozsądku, nie wspiera ani nie zwalcza żadnej partii politycznej. / (Anonymous) works to improve the conditions for the functioning of enterprises in Poland. It is a supporter of the free market and common sense, and does not support or fight any political party	4	(Anonymous) jest członkiem Rady Dialogu Społecznego, czyli platformy do prowadzenia dialogu także z organizacjami o przeciwnych poglądach i wartościach. / (Anonymous) is a member of the Council for Social Dialogue, i.e. a platform to carry out dialgue with organizations with rivalling views and values	Z innymi członkami i uczestnikami Rady Dialogu Społecznego. / with other members and participants in the Council for Social Dialogue	4		4
17	huhc17	hu	hc	1966			3	hc_spec	5		1	doctors			120			0			Ez egy szakmai-tudományos társaság, nyilvánvalóan önkéntes belépéssel, így nem értelmezhető a kérdés [It is a professional-scientific society, apparently with voluntary entry, so the question cannot be interpreted]	1	Anonymized	1	Anonymized	1	Anonymized			0						Nem értelmezhető a kérdés egy tudomáynos és szakmai társaság vonatkozásában, amelynek döntő feladata a társaság tagjainak szakmai és tudományos fejlődését egyénileg és integráltan is biztosítani és persze magának az idősügy és idősgyógyászat fejlesztését is elősegíteni kongresszusok, továbbképzések és néha szakmapolitikai anyagok elkészítésével [The question cannot be interpreted in relation to a…		a szakmai érdekcsoportok száma nagyjából változatlan....hiszen akár érdekcsoportnak vehetünk egy nagy kórházat, vagy egy nagy egyetem adott profilú klinikáinak összeségét [the number of professional interest groups is pretty much the same .... since we can even take a large hospital or a set of clinics with a given profile as a large interest group]	1	mint szervezet soha, magán személyi kapcsolatok persze nehezen identifikálhatók... [as an organization never, private personal relationships are of course difficult to identify ...]	-		profilunkra nehezen értelmezhető a kérdés [the question is difficult to interpret for our profile]			Szervezetünk vezetése személyi átfedésben is áll a magyarországi orvosszakmai kollégiumnak a szakma által választott geriátriai és krónikus betegellátás profilú al-szervezetével (Geriátriai és Krónikus Ellátás Tanácsa) amely kérdésekre válaszokat dolgoz ki, vagy néha önálló kezdeményezéssel is javaslatokat tesz a Szakmai kollégium vezetésének, amit azután ez a vezetés más profilok véleményével tö…		Anonymized
18	huhc18	hu	hc	1990			2	hc_gen	4		0	patients			3500			0		400		1	Anonymized	1	Anonymized	1	Anonymized			0					11	5 teljes, 6 részmunkaidős [5 full-time, 6 part-time]	4		1			1			2		2		3
19	huhc19	hu	hc	2011			3	hc_gen	5	2	0	employees union			1300			0		5	5	1	Anonymized			0				1	Anonymized				2		4		3		Mindegyiket meghívjuk a konzultációra a kormánypárt kivételével el is jönnek. [They invite every parliamentary parties and except for the governing ones every party sends its representatives.]	1	Szavakban mindenki egyetért a törekvéseinkkel a megvalósítás módjában vannak eltérések. A nagyobb létszámú -bár ma már nem reprezentatív szakszervezet viszont nem hajlandó együttműködni a mi szervezetünkkel, de néhány másik szakszervezetekkel sem, a kormány viszont tőlük teszi függővé az együttműködést. [In words, everyone agrees with our aspirations, there are differences in the way we implement…	Anonymized	1	1	1	The government refuses to negotiate with them. / Mivel minden kezdeményezésünk ellenére nem tárgyalnak velünk. Néhány a kormány által kiválasztott szervezettel folynak konzultációk változó intenzitással. [Because despite all our initiatives, they are not negotiating with us. Some government-selected organizations are being consulted with varying intensity.]	0
20	huhc20	hu	hc	1989			3	hc_alt	4		0	health prevention, information			50			0		4	2-5 személy [persons]	0				0				0					0		2		1			1			1		1
21	huhc21	hu	hc	1995			3	hc_spec	5		1	doctors			1030			0		0		1	Anonymized	1	Anonymized	0				0					3		3	Anonymized	1	Pártokkal nem tartunk kapcsolatot. A mindenkori kormánnyal vagyunk folyamatos egyeztetésben [We do not have contact with parties. We are always in constant consultation with the government regardless of its composition. ]		2	Nincsenek olyan szervezetek, melyek kifejezetten ellentétes érdeket képviselnek. Minden azonos területen dolgozó szakmai szervezettel folyamatos konzultációt tartunk fenn. Részkérdésekben lehet nézet eltérés csak. [There are no organizations that specifically express conflicting interests. We are in constant consultation with all professional organizations working in the same field. Sub-questions…	Anonymized	3	Évente többször is, de nem havi rendszerességgel [Several times a year, but not with monthly frequency.]	3	Several occasions a year, but it is incidental. / Évente több alkalommal, de esetleges	5
22	huhc22	hu	hc	1864			3	hc_spec	5		1	doctors			1050			0		7		1	Anonymized	1	Anonymized	1	Anonymized			1	Anonymized				1	1 könyvelő megbízásos alapon [1 accountant on an agency basis]	3		1			1			4		4		5
23	huhc23	hu	hc	1999			3	hc_gen	5		1	doctors in residence/training			800			0	Országosan működő, négy regionális alszervezetből felépülő szervezet vagyunk akik hasonló problémákkal rendelkező csoport képviseletét látjuk el. Bár szerteágazó területeken tevékenykedünk (jogi segítség, oktatásfejlesztés, szakmai érdekvédelem stb.), nem vagyunk ernyőszervezet. [We are a nationally operating institution consisting of 4 regional suborganisations and represent gropus that have sim…	20		1	Anonymized			0				0					0		3		1	Kb. évente három államtitkári illetve miniszteri találkozónk van. Csak a kormánnyal és a szakpolitikával tárgyalunk, politikai pártokkal nem lépünk kapcsolatba, programjaikban nem segédkezünk. [We have about three meetings of the Secretary of State and Minister every year. We only negotiate with the government and politics, we do not contact political parties, we do not help with their programs.]	Kormánypárt (jelenleg Fidesz) [Government Party (currently Fidesz)]	2		Anonymized	5	A rezidensképzés több szinten szabályozott, így egyetemi, Állami Egészségügyi Ellátó Központ (ÁEEK), illetve minisztériumi szinten. Nagyjából hetente valamelyikkel kapcsolatba kerülünk. [Residency training is regulated at several levels, including the university, the State Health Care Center (ÁEEK) and the ministry. We get in touch with someone about every week.]	4	Évente több alkalommal. [Several times a year.]	15
24	huhc24	hu	hc	2011			3	hc_spec	4		0	patients			1000	0		1	Anonymized	15	Önkéntesként dolgozik 15 [15 work as volunteers]	1	Anonymized			1	Anonymized			1	Anonymized	1	Anonymized		0	Önkéntesként 15 [As a volunteer 15]	3		1						4		2		5
25	plhc25	pl	hc	2018			3	hc_spec	4		0			0	300			0		3		0				0				0					0		4		3	Nie konsultujemy się z partiami politycznymi. Zdarza sie jedynie, że prosimy ich o wsparcie na przykład w formie interpelacji poselskich. / We do not consult political parties. It only happens that we ask for their support, for example in the form of parliamentary interpellations.	z każdą z partii obecnych w Sejmie / with each of the parties currently in the Sejm	3			1		4
26	plhc26	pl	hc	2007			3	hc_spec	4		0			0	2			0		2	2	1	(Anonymized)			1	(Anonymized)	1	(Anonymized)	1		1	(Anonymized)		0		4	Można jednak odnieść wrażenie, że organizacje powstają bardzie z potrzeb biznesowych niż jako organizacje reprezentujące grupy interesu. / however, one can gain the impression that organizations arise more from business needs than as organizations representing the interests of groups.	1	Nie konsultujemy się z partiami politycznymi. Korzystamy z relacji z politykami w celu wsparcia naszych postulatów, które wnosimy. / We do not consult political parties. We use relations with politicians to support our demands that we make.	Tymi, które swój czas i zainteresowanie kierują na obszar zdrowia. / with those that direct their time and interest towards the area of health		Odwołujemy się do polityków z prośbą o wsparcie, kiedy na ścieżce urzędowej jesteśmy ignorowani przez urzędników. Wówczas opcja polityczna nie ma znaczenia. / We appeal to politicians with a request for support when we are ignored by officials in official channels. Then the political option does not matter.	PiS PO	2	w ostatnim roku 12 pism, kilka spotkań, bez jednej oficjalnej odpowiedzi. Czujemy się ignorowani kontaktując się na drodze formalnej. / In the past year 12 letters, a few meetings, without any offical response. We feeld ignored when contacting (regulatory authorites) through formal channels.	2	Raz i była to Agencja Oceny Technologi Medycznych AOTM, która zaprosiła nas do konsultacji w obszarze, w którym działamy korzystając z naszego know how. Nie odnotowaliśmy. To jedynie konsultacje społeczne dostępne dla wszystkich. / Once and it was the AOTM Medical Technology Assessment Agency, which invited us to consult the area in which we operate using our know-how. We did not take note. It is…	1
27	huhc27	hu	hc	2002			3	hc_spec	5		1	doctors			411			0		18	A titkárság munkatársain kívül mindenki önkéntes alapon tevékenykedik a szervezetben. [In addition to the staff of the secretariat, everyone in the organization works on a voluntary basis.]	1	Anonymized			1	Anonymized			1	Anonymized				2		4		1						2		2		16
28	huhc28	hu	hc	1992			3	hc_gen	5		0	health prevention, information			220			0		16	16 fő (Elnökség, Felügyelő bizottság) + évente kb. 15 előadó [16 people (Board, Supervisory Board) + approx. 15 speakers]	0				0				0					0		3		1				Nincsenek ilyen csoportok [There are no such groups]		1			Nem tudom [IDK]	0
29	huhc29	hu	hc	2012			3	hc_ind	1	3	1	business, health technology and equipment		27	0			1		0		1	Anonymized			0				0					1		4		1			1			4		4	Ritkábban mint havonta, de gyakrabban mint évente. [Less often than monthly, but more often than annually.]	12
30	huhc30	hu	hc	1993			3	hc_spec	4		0	health prevention, information			11			0		6		1	Anonymized			0				1	Anonymized	1	Anonymized		0		1		2			1			2		1
31	huhc31	hu	hc	2004			3	hc_gen	2	5	0	health workers		0	101000	0	személyek a tagjai [persons are members]	1	Anonymized	0		1	Anonymized	1	Anonymized	0				1	Anonymized				9	(this is the board, there is no information on the secretariat and the bureau on their webpage) Országos Iroda - fő [National Agency - persons] Országos Hivatal - fő [National Office - persons] Elnökség - fő [Presidency - persons	4		1		Politikai pártokkal nem konzultál a kamarai szervezet. [The chamber organization does not consult political parties.]	2			5		5		60
32	plhc32	pl	hc	2009			3	hc_spec	4		0			0	9	9	9	1				0				0				0					0		5		4		Głównie z partią rządzącą / Mainly with the governing party	2			4		3		5
33	plhc33	pl	hc	2007			3	hc_spec	4		0			0				0	Fundacja jest członkiem organizacji parasolowej. Prezes Fundacji jest liderem takiej unii.	4	Aktualnie wolontariusze działają jedynie w ramach potrzeb. Jest to 2-5 osób. / The current volunteers only are active based on needs. There are 2-5 people.	1	(Anonymized)			1	(Anonymized)			1	(Anonymized)				4	1 pełnoetatowy 3 niepełnoetatowych (umowy zlecenia) / 1 full-time employee - 3 part-time employees (mandate contract)	3		2		Nie konkretnie partiami a raczej liderami partii. Kontaktujemy się z tymi, którzy zechcą wesprzeć poprzeć nasze postulaty przykładowo w Min Zdrowia lub w NFZ. / Not specifically with parties, but rather party leaders. We contact those who wish to support our demands, for example the Ministry of Health or the National Health Funds.				4		3		3
34	huhc34	hu	hc	1992			0	hc_spec	5		1	doctors			1300			0		30		0				0				0					0				1			1			2
35	huhc35	hu	hc	2000			3	hc_pharm	3		1	business			400			0		8		0				0				0					1	0 munkavállaló, egy szerződéses kollega dolgozik a szervezetnek részmunkaidőben [0 employees, a contract colleague working for the organization part-time]	3		1			2			4		2		5
36	huhc36	hu	hc	1995			3	hc_spec	3		1	representation of hospice organisaitons			58		Szervezetünknek 44 rendes tagja, 6 pártoló és 8 tiszteletbeli tagja, valamint 47 szerződött önkéntese van. [Our organisation has 44 regular members, 6 patron and 8 honorary members, as well as 47 contracted volunteers]	1		47		1	Anonymized			1	Anonymized			0					1	1 fő teljes munkaidős adminisztratív munkatársa van. Az elnökség tagjai és a tudományos tanácsadó testület tagjai tiszteletdíj nélkül látják el a feladatukat az Egyesületben. [It has 1 full-time administrative staff member. The members of the Board and the members of the Scientific Advisory Board shall perform their duties in the Association free of charge.]									2		2		5
37	huhc37	hu	hc	1996			3	hc_gen	5		1	doctors			0	124	124 egyesület [124 associations]	1	Nem érdekszervezet a "anonimizálva" és a tagjai sem ["Anonymized" is not an interest organisation, nor are its members]	25		1	Anonymized			1	Anonymized			0					2	1 teljes- és 1 részmunkaidős [1 full time and 1 part-time]	3		2	szakmapolitikai kérdésekben, előfordulhat, hogy több párt szakpolitikusaival, szakértőivel többször is, mint évente egyszer [policy issues, it may happen that with politicians and experts from several parties more than once a year.]	Parlamenti pártokkal, amennyiben igénylik a szakmai véleményünket, vagy szakpolitikai kérdésekben szükségét látjuk. [With parliamentary parties, if they require our professional opinion or see the need for it on policy issues.]		Ilyen szervezet lényegében nincs. Esetleg vitás kérdések vannak, amelyekről a fontos és befolyásos, reprezentatív szervezetekkel konzultálunk. Mint jeleztük, nem vagyunk érdekvédelmi szervezet. [There is essentially no such organization. There may be contentious issues on which we consult with important and influential, representative organizations. As indicated, we are not an advocacy organizati…		2	Évente többször. [Several times a year.]	4		18
38	huhc38	hu	hc	2010			1	hc_spec	4	2	0	patients			250			0		6		0				1	Anonymized			1	Anonymized				0
39	plhc39	pl	hc	2007			3	hc_spec	5		1			0	121			0		0		0				0				0					0		3		1			1	To pytanie nie ma zastosowania do nas. / this question does not apply to us.		2	Glownie z Ministerstwem Zdrowia chodzi o standardy leczenia / Mainly with the Minsitry of Health when treatment standards are concerned.	3		1
40	plhc40	pl	hc	1996			3	hc_spec	4		0			0	1700			0		20		1	(Anonymized)			1	(Anonymized)			1	(Anonymized)				10		4		2			4			3		2		2
41	huhc41	hu	hc	1988			3	hc_gen	5		0	doctors			48000	0		1		300		1	Anonymized			1	Anonymized			0					100		4		1			1			5		4		60
42	huhc42	hu	hc	1994			3	hc_spec	3		1	organisatons members (see umb_com)			0	0	Anonymized	1	Nevünkkel ellentétben tagjaink nem természetes személyek, hanem szervezetek. [in contrary to our name, our members are not natural persons but rather organisations]	0	Az "önkéntes" szó gazdasági értelmében egy sem, de köznyelvi értelmében minden természetes személy közreműködőnk önkéntes. [In the economic sense of the word "volunteer", none, but in the colloquial sense, all of our natural person contributors are volunteers.]	0				0				0					0		1	A jogalkotási törvény változása gyakorlatilag megszüntette a civil szervezetek érdemi egyeztetési lehetőségeit, és a kormányzati szervek egyébként sem mutatnak érdeklődést a közvetlen kiszolgálóikon túli civil szervezetek felé. [The change in the Legislative Act has virtually eliminated the possibility of meaningful consultation between NGOs, and government agencies are not showing any interest i…	1	Érdektelenné váltak a civilek irányába, a pártok adott helyzetük szerint vagy a hatalom megtartásával, vagy a túléléssel, vagy a hatalomba kerüléssel vannak elfoglalva. [They have become desenhaged towards NGOs, parties are preoccupied with either retaining power or surviving or coming to power, depending on their situation.]	Korábban - amíg érdemes volt - minden parlamenti pártot próbáltunk megszólítani, jellemzően úgy, hogy ugyanazzal a szöveggel egyszerre fordultunk mindegyikhez. Kifejezett konzultációnak azonban a szó minőségi, és több lépcsős párbeszédet is jelentő tárgyalásának értelmében nem nevezném ezeket a kapcsolatokat. [In the past, as long as it was worthwhile, we tried to address all parliamentary partie…	1	A mi céljaink olyanok, amelyekkel ellentétes érdekek képviseletét - legalábbis nyíltan - semmilyen érdekérvényesítő csoport nem vállalja fel. [No one - at least openly - represents interests opposing to ours.]		2	Pontosítva a szükséghez és lehetőséghez képest évente többször is, de a fentiekhez hasonlóan és a hiányos kétoldalúság miatt ezt sem nevezném konzultációnak, inkább beadványokról észrevételekről, nyilvános (nekik is szánt) közleményekről van szó. [Specifying several times a year compared to the need and opportunity, but similarly to the above and due to the lack of bilateralism, I would not call …	1	[I emphasize that, to the best of my knowledge, the government does not substantially consult with organizations active in our policy field and other areas. I do not count the consultations with their own organizations, which merely serve government policy in an unprincipled way.]
43	huhc43	hu	hc	1993			3	hc_gen	5		1	doctors and scientists			500			0		27		0				0				0					0		3		1			1			1		5		5
44	huhc44	hu	hc	2011			3	hc_spec	5		1	doctors			80			0		0		1	Anonymized			1	Anonymized			0					0	A vezető tisztségviselők végzik a Társaság működésével kapcsolatos tennivalókat, alkalmazott munkatárs nincs. [The senior executives perform the tasks related to the operation of the Company, there are no employees.]		Erre a kérdésre egy tisztán szakmai alapon működő szervezet esetében nem lehet egyértelmű választ adni. [There is no clear answer to this question for an organization operating on a purely professional basis.]	1			1			2		1	[If we look at field whole, there is obviously consultation with the government through advocacy organizations. There are no such consultations in our narrow field, however.]
45	plhc45	pl	hc	2010			3	hc_spec	4		0			0	5			0		30	rotacyjnie do około 30 w ciagu roku / rotating to up to around 30 during the course of the year	0				0				1	(Anonymized)				3		5		1			4			4	głównie z Ministerstwem Zdrowia i NFZ / Mainly with the Ministry of Health and National Health Funds	3		wiele
46	plhc46	pl	hc	2007			3	hc_spec	4		0			0	260			0		80		1	(Anonymized)			1	(Anonymized)			1	(Anonymized)				1		4		1			1			4		4		50
47	plhc47	pl	hc	2004			3	hc_gen	4		0			0	0			0	współpracujemy z ponad 300 organizacjami z całej Polski oraz wspieramy ich rozwój + wspieramy inne organizacje pacjentów ale ich nie zrzeszamy. Prowadzimy bazę i mamy kontakt z 600 organizacjami z całej Polski	3		0				0				1	(Anonymized)				7		5		1			1			3		4		30
48	plhc48	pl	hc	1995			3	hc_spec	4		0			0	196			0	prezentujemy osoby o rzadkich schorzeniach genetycznych	20		0				1	(Anonymized)			1	(Anonymized)	1	(Anonymized)		1		2	nieznacznie ale zmniejszyła / it slightly decrease	1						3		3		kilkukrotnie lub stała mozliwość wpływu na proces legislacyjny sejmu - możliwe opinie
49	plhc49	pl	hc	2007			3	hc_prev	4		0			0	8			0		30		0				0				0					0
50	huen50	hu	en	1994			3	en_fossil	1	2	1	business interest		17	3			0	Az érdekképviselet mellett az iparági EU-s Rendeletek hazai implementációja, energiahatékonysági szenáriók, prezentációk kidolgozása, valamint az illetékes Minisztériumok felé partneri együttműködés.[In addition to advocacy, national implementation of EU industry regulations, elaboration of energy efficiency seminars, presentations and partnering with the relevant Ministries.]	0		0				0				0					1		2	Általánosságban jellemző, hogy "öregszik" ez a szakmai terület is és sokan elmentek nyugdíjba, így felhagytak ebbéli tevékenységükkel is [In general, this profession is also "getting old" and many have retired, so they have stopped working.]	1	Csak a regnáló Kormánnyal vagyunk szakmai kapcsolatban. [We only have a professional relationship with the current Government.]					4		2		5
51	huen51	hu	en	2016			3	en_re	1	2	1	business interests		3	3	8		1	Szövetségünk szakmai szervezeteket fog össze [our association connects professional organisations]	3		0				0				0					2		2		2		MSzP, DK, Momentum, LMP	1			2		2		4.5
52	huen52	hu	en	1991			3	en_fossil	3		1	business interests		0	0	11		1	A magyarországi "anonimizálva" vállalatokban működő szakszervezetek szövetsége [Association of trade unions operating in Hungarian "anonymized" companies]	1		0				0				1	Anonymized				0		3	the only trade union in the industry, with a nationwide organization]	1			1			3	A Magyar Energia és Közmű-szabályozási Hivatal képviselőit keressük konzultációs kérdésekben, de ez a kapcsolat alkalomszerű. A hivatal nem zárkózik el a kapcsolattól, de elsősorban tájékoztatást ad a munkájáról [We are contacting representatives of the Hungarian Energy and Utilities Regulatory Authority for consultation issues, but this contact is occasional. The office does not shy away from co…	1	Többször kerestük levélben a kormányzat képviselőit. Válaszuk nem volt érdemleges tartalmú. [We have repeatedly contacted government officials. Their response was not meaningful.]
53	huen53	hu	en	2011			3	en_gen	1	2	0	energy efficiency as public good		29				0	Bár szervezetünk partnerei vállalatok, így érdekérvényesítési tevékenységet végzünk, ezt mindig szigorú szakmai szempontok mentén, azaz kizárólag az energiahatékonyság témakörében folytatjuk, technológia- és cégsemlegesen. [Although the partners of our organization are companies, so we carry out advocacy activities, we always do so on a strict professional basis, ie exclusively in the field of en…			1	Anonymized			0				0					3		3						Nincs tudomásunk olyan szervezetről, amely konkrétan ellentétes érdekeket képvisel [We have no knowledge of an organization that specifically represents conflicting interests]		4		2	Az évi egy konzultáció, az az elmúlt 5 év átlaga. Ebből az utóbbi egy évben jelentősen növekedett a konzultációk száma, inkább havonta 1 konzultáció a jellemző. [One consultation per year is the average of the last 5 years. Of this, the number of consultations has increased significantly in the last year, with 1 consultation per month being the most common.]	16
54	plhe54	pl	he	2014			3	he_gen	4		0	doctoral students representation		0	0	20		0		8		0				0				0					0		4	Reforma szkolnictwa wyższego, zmobilizowało środowisko naukowe do występowania w obronie swoich interesów. / The reform of higher education mobilized the scientific community to stand up and defend its interests.	1	Nie / No		4	Staramy się regularnie konsultować z przedstawicielami Krajowej Reprezentacji Doktorantów. / We regularly try to consult with representatives of the National Doctoral Students Representation	Krajowa Reprezentacja Doktorantów.	3	Staramy się opiniować każdy istotny dla naszych interesów akt prawny. / We attempt to provide our opinion on every legal act that is essential for our interests.	4		5
55	huhe55	hu	he	1989			3	he_gen	1		1	trade union			467	9	memfirm 9 ; memind: 117, orsz: kb. 350 [9 institutional, individual: 117, nationwide: approx. 350]	0		1		0	Don't know			0	nem tudom [I don't know]			1	Anonymized				1		5		1			5	most tárgyaljuk a kollektív szerzödést [we are now negotiating a collective agreement]	munkáltató [employer]	1		2		0
56	huhe56	hu	he	1994			1	he_gen	4		0	doctoral students representation			9500	21	memind: kb. 9500 lt; meminst 21 (2020) intézményben működik önkormányzatt [approx. 7500 PhDs, approx. 2000 doctoral candidates, 29 institutions provide doctoral training, from these at the moment in 21 institutions there is a working council, there was a year when there were even 25]	1	Anonymized	30		1	Anonymized			1	Anonymized			1	Anonymized				16	3 a tisztségviselők jelképes díjért dolgoznak kb. 13 fő [3 officials work for a symbolic fee of approx. 13 people]
57	huhe57	hu	he	1989			2	he_spec	2		1	academic profession			100			0		1		1	Anonymized			1	Anonymized			0					0			nem releváns [is irrelevant]	1		nem releváns [not relevanat]				2	A Magyar Tudományos Akadémiával a Társaság folyóirata (Szociológiai Szemle) kiadásának támogatásáról [With the Hungarian Academy of Sciences on the support of the publication of the Society's journal (Sociological Review)]		Nem valószínű, de nincs erről nyilvános információ [Unlikely, but no public information is available]
58	huhe58	hu	he	1989			3	he_gen	2		1	trade union			1000			0		13		0				0				1	Anonymized				0		4		3	Nagyon ritkán. It is a non-partisan organization	Amelyek érdemben támogatják a munkavállalói érdekvédelmet. [Those substantially supporting the protection of employee interests.]	4	Az adott helyzettől függően [Depending on the situation]	Anonymized - employers' organizations	4		2		5
59	huhe59	hu	he	2005			3	he_spec	2		1	professional association		0	369			0	Anonymized	17	Az egyesület elnöksége, Felügyelő Bizottsága és Fegyelmi Bizottsága (össz.: 17 fő) társadalmi munkában tevékenykedik. [The board of the association, the Supervisory Board and the Disciplinary Committee (total: 17 people) are engaged in social work.]	0				0				0					0		4	Anonymized: the number of groups are increasing because of greater public pariticaption in the area	1			2		Anonymized - investors	2		2		4.5
60	huhe60	hu	he	1990			3	he_spec	2		1	military sciences - specific field			600			0	A társaság 20 szakmai szakosztályból, 3 klubból és 2 vidéki tagozatból áll, de csak az "anonimizálva" önálló jogi személy. [The company consists of 20 professional divisions, 3 clubs and 2 rural divisions, but only "Anonymized" is an independent legal entity.]	2	Gyakorlatilag az egész tagság önkéntesen dolgozik [Virtually the entire membership is voluntary]	0				0				0				Önálló, de 14 más civil szervezettel van együttműködési megállapodása [It is an independent organization with cooperation agreements with 14 other NGOs]	1	Egy alkalmazott (a Társaság titkára) dolgozik fél állásban (napi 4 óra), illetve az elnök kap szerény tiszteletdíjat [An employee (Secretary of the Company) works part-time (4 hours a day) and the President receives a modest salary]	4	[This is related to increased governmental spending and development programs in the area.]		Pártokkal szervezetten nem konzultálunk, viszont politikusok, pártszakértők megjelennek a rendezvényeinken [We do not consult with parties per se, but politicians and party experts appear at our events]	Az elmúlt két évben az LMP, a KDNP és a FIDESZ képviselői / szakértői jelentek meg a rendezvényeken. [In the last two years, representatives / experts from LMP, KDNP and FIDESZ have appeared at the events.]		Nincs a Társasággal ellentétes érdekű érdekérvényesítő csoport, mivel csak egy MHTT van az országban [There is no advocacy group with an interest contrary to the Company as there is only one Magyar Hematológiai és Transzfúziológiai Társaság [Hungarian Society of Hematology and Transfusion] in the country]		2	Évente egy nagy konzultáció tartunk a Honvédelmi Minisztériummal, amikor kialakul a társaság jövő évi terve, és amikor javaslatot teszünk HM-támogatásra. [We hold a big consultation with the Department of Defense each year when the company plans for next year and when we propose HM support.]	2	A konzultáció rendszeres, mivel a Társaságot a Honvéd Vezérkar Alapítványa támogatja 1991-től. [The consultation is regular, as the Company has been supported by the Honvéd General Staff Foundation since 1991.]	5
61	huhe61	hu	he	1989			3	he_gen	2		0	Intellectual Trade Union Movement			62628	8		1		4		1	Anonymized	1	Anonymized	0				0					2		3		2		LMP, MSZP	4		Minisztériumok, Munkáltatói szervezetek [Ministries, Employers' organizations]	2		2		5
62	huhe62	hu	he	1992			3	he_spec	2		1	association of energy experts			36			0		0		0				0				0					0		4		1				Kimondottan ellentétes érdekeket képviselő csoportokról nincs tudomásom. Vannak olyan csoportok, amelyek deklaráltan azonos érdekeket képviselnek, de tevékenységük alapján ez vitatható. [I am not aware of any groups with particularly opposing interests. There are groups that are declared to have the same interests, but this is debatable based on their activities.]		4		4	a pontos válsz évente többször, részben ide sorolom a jogszabálytervezetek véleményezését is [the exact change is several times a year, I partly list the opinions of the draft laws here as well	30
63	plen63	pl	en	2014			3	en_re	1		1	business association		50	50	0		0		0		0				0				0					0		3		3		Rządzącą / governing	1			1		3	Konsultuje każdy projekt zmieniający ustawę o OZE ze względu na wymóg przeprowadzania konsultacji społecznych / Consults every draft amending the OZE Act due to the requirement to conduct public consultations.	every time
64	plen64	pl	en	2017			3	en_re	1		1	business association		215	215	0		1	PIMEO stworzyło dwie grupy producenckie wytwórców energii z OZE. Wspólnie sprzedajemy energię otrzymując lepsze warunki.	26		0				0				0				Jesteśmy młodą. Organizacją	2		4	Nieznacznie się zwiększyła / slightly increased	4	Uczestniczymy w zespołach parlamentarnych dotyczących energii / we participate in parliamentary teams concerning energy.	PIS PO PLS	3			4		3		0
65	plen65	pl	en	1999			3	en_re	1		1	business association		90	0	0		0		0		1	(Anonymized)			0		1	(Anonymized)	0					6		4		4		Ze względu na toczące się procesy legislacyjne rozmawiamy głównie z partią rządzącą - PiS. Ale przy okazji ważnych spraw, takich jak np. projekt PEP-2040 zwracamy się do wszystkich sił politycznych. / With regard to legislative processes affecting us, we primarily talk to the governing party PiS. However, in the case of important issues such as the PEP-2040 we address all political forces.	3		Są to organizacje reprezentujące energetykę konwencjonalną, np. TGPE. Paradoksalnie, niekiedy mamy wspólne interesy i wspieramy swoje stanowiska.	4		4	Są różne formy konsultacji, np. w konsultacje publiczne w przypadku projektów aktów prawnych, ale ponadto jesteśmy w stałym dialogu z rządem w bieżących sprawach, zwłaszcza legislacyjnych. / There are different forms of consultations, for example public consultations in the case of legal acts, but in addition we are in constant dialogue with the government on current issues, in particular legisla…	several times a year
66	plen66	pl	en	1994			3	en_re	1		1	business association		40	50	0		0		0		0				0				0				Nie jesteśmy członkiem, ale współpracujemy.	5		4		1			3			4		3		participated as a rule / generally
67	huen67	hu	en	1991			3	en_fossil	1	2	1	business, producers		17	0			0		0		1	Anonymized			0				0					2		3					2			4		4		40
68	huen68	hu	en	1991			3	en_gen	2		0	professional social organization, bringing together experts			275			0	A ptk. szerint bejegyzett szakmai - tudományos egyesület. Neme ernyőszervezet és nem érdekképviselet, Egyesületünk energetikai szakemberek (magánszemélyek) pártpolitikától és ipari - kereskedelmi érdekcsoportoktól független szervezete. [Per the civil code registered as professional - scientific association. Not an umbrella organization and not an interest representation. "Anonymized" independent …	15	Egyetlen részmunkaidős adminisztrátor kivételével mindenki önkéntes. (Választott tisztségviselők, rendezvényeink eseti közreműködői.) Éves átlagban 10 - 20 fő, akik aktaktív résztvevői tevékenységeinknek. Állandó önkéntes munkatársunk nincs. Az egyesület választott tisztségviselői és az egyes projektek közreműködői "önkéntesen", anyagi ellenszolgáltatás nélkül látják el feladataikat. [With the ex…	0				0				0					1		4	Az ipari csoportok által támogatott és finanszírozott egyesületek, szervezetek száma és aktivitása nő. Az iparvállalatok által finanszírozott és a nemzetközileg támogatott "szervezetek száma kis mértékben növekszik. [The number and activity of associations and organizations supported and funded by industrial groups is increasing. The number of organizations funded by individual companies and he n…	1	Politikai pártokkal soha. Kormányzati képviselőkkel néha. [Never with political parties. With government representatives sometimes.]		2	Az érdekek (vélemények) csak részben ellentétesek. Rendszertelenül, esetlegesen. [The interests (opinions) are only partially contradictory. Irregularly, possibly.]	Energiaklub, Magyar Természetvédők Szövetsége, Magyar Megújuló Szövetség [Energy Club, Hungarian Association of Conservationists, Hungarian Renewable Association]	3	Igyekszünk részt venni a hatóságok által kezdeményezett konzultációkon. Rendszertelenül, esetlegesen, tematikusan. [We seek to participate in consultations initiated by the authorities. Irregularly, occassionally, thematically.]	3	A Magyar Kormány 2018. nyarától szervezetté tette a konzultációkat. (Integrált Nemzeti Energia- és Klímaterv, stb.) Évente többször is, de nem havonta, kormányzati kezdeményezésre. [From the summer of 2018, the Hungarian Government organized the consultations. (Integrated National Energy and Climate Plan, etc.) Several times a year, but not monthly, on government initiative.]	3.5
69	plen69	pl	en	2010			3	en_gen	3		1	energy employers association		51841	576141	30		1	ZPP skupia organizacje branżowe, lokalne oraz członków bezpośrednich. Celem działania ZPP jest: - Działanie na rzecz poprawy warunków funkcjonowania przedsiębiorstw w Polsce. - Reprezentowanie i obrona członków Związku przed nieuzasadnionymi działaniami organów państwa i samorządu terytorialnego. - Rozwój i współpraca – ZPP umożliwia swoim Członkom oraz innym przedsiębiorcom korzystanie z licznyc…	0		1	(Anonymized)			0				0					0		4		4	(Anonymous) jest członkiem Rady Dialogu Społecznego. / (Anonymous) is a member of the Council of Social Dialogue)	(Anonymous) nie popiera ani nie zwalcza żadnej partii ani organizacji politycznej. (Anonymous) popiera pomysły, postulaty i inicjatywy polityczne, które uznaje za słuszne, niezależnie od źródła ich pochodzenia / (Anonymous) neither supports nor combats any party or political organizations. (Anonymous supports ideas, propositions and political initiatives, which it regards to be correct regardless…	4	(Anonymous) jest członkiem Rady Dialogu Społecznego. / (Anonymous) is a member of the Council of Social Dialogue.	ZPP nie popiera ani nie zwalcza żadnej partii ani organizacji politycznej. ZPP popiera pomysły, postulaty i inicjatywy polityczne, które uznaje za słuszne, niezależnie od źródła ich pochodzenia	4	(Anonymous) jest członkiem Rady Dialogu Społecznego. / (Anonymous) is a member of the Concil for Social Dialogue	4		participated as a rule / generally
70	plhc70	pl	hc	2015			2	hc_spec	5		1			0	20000	0		0		20000		0				0				0					0		4		1			2			3		2		6
71	plhc71	pl	hc	1987			3	hc_spec	4		0			0	1000	20		1		89		1	(Anonymized)			0				0					0		4		1			1			3		2		0
72	plhc72	pl	hc	2002			3	hc_pharm	1		1			11	0	160		1		0		1	(Anonymized)			0				0					1										4		4		0
73	plhc73	pl	hc	1991			3	hc_pharm	5		1			0	15000	0		0	Jest związkiem zawodowym	0		0				0				0					3		4		1			1			3		4		every time (theoretically)
74	czhe74	cz	he	1994			3	he_gen	4		0	students organisation working also on international level			5000			0	We operate with branches in different cities and universities however we have a national team respo for all them	240		0				1	AIESEC international [International Association of Students in Economics and Business]			0					10		4		1	we are not involved in political parties as part of the nature of the organisation		3		External advisors from different fields that involve us with other organisations	4		2
75	czhe75	cz	he	1992			3	he_gen	5		1	research institute		9390		54		1	Akademie věd České republiky je organizační složkou státu, která je zřizovatelem 54 veřejných výzkumných institucí. [The Academy of Sciences of the Czech Republic is an organizational unit of the state, which is the founder of 54 public research institutions.]	0		0				1				0					90	90 (78 FTE); web: 8000 [90 (78 full time); web: 8000]			3
76	czhe76	cz	he	2008			1	he_gen	3		1	promotion of professional interests			60			0		0		0				0				0					0
77	czhe77	cz	he	2016			3	he_gen	4		0	students/education consumers			700			0		8	Celá asociace je založena na dobrovolnosti - jedná se o iniciativu vzešlou z řad doktorandů. Členství je dobrovolné a bezplatné. Chod asociace zajišťuje 6-členné (neplacené) předsednictvo a další 2 aktivní členové asociace. [The whole association is based on voluntariness - it is an initiative of doctoral students. Membership is voluntary and free. The association runs a 6-member (unpaid) board a…	0				0				1	Vysokoškolský odborový svaz [University trade union]	1	Vysokoškolský odborový svaz [HE trade union]		0		3		2	Politické strany nás kontaktují a nabízí řešení témat, kterým se naše asociace věnuje. Nejedná se však o velmi častý jev. CCa 1x ročně. Prozatím z těchto setkání nevzešly konkrétní kroky politických stran. [Political parties contact us and offer solutions to the topics that our association deals with. However, this is not a very common phenomenon. About once a year. So far, no concrete steps have…	TOP 09, KDU-ČSL, Pirátská strana [Pirates]		Jde o to, jak klasifikujete zájmové skupiny. Pokud jako další asociace a spolky, tak s nikým dalším nejednáme vzhledem k velmi specifickému tematickému zaměření naší asociace - doktorské vzdělávání v ČR. Pokud se za zájmovou skupinu mohou počítat např. Česká konference rektorů a Rada vysokých škol, pak s nimi jednáme cca 1x ročně či dokonce méně často. Vzhledem k tomu, že tyto dva subjekty jsou s…			Viz odpověď na předešlou otázku. [See the answer to the previous question.]	2	Naše asociace byla založena roku 2016. Od té doby se nám podařilo zajistit tématu doktorského vzdělávání pozornost ze strany ministerstva školství. S ministerstvem jsme od té doby v každoročním kontaktu. [Our association was founded in 2016. Since then, we have managed to secure the topic of doctoral education from the Ministry of Education. We have been in annual contact with the ministry since …	3
78	czhe78	cz	he	2016			3	he_spec	3		1	professional group			450	12		1		32		1	EUGEO [Association of Geographical Societies in Europe]			1	IGU [International Geographical Union]			0					1		3		1			2			2		2
79	czhe79	cz	he	1993			3	he_gen	4		0	rectors			46		memind: 46; 26 rektorů veřejných vysokých škol, 2 rektoři státních vysokých škol, 18 rektorů soukromých vysokých škol [26 rectors of public higher education facilities, 2 rectors of state higher education facilities, 18 rectors of private higher education facilities]	1		0	Formálně žádného, ale prakticky konzultujeme různé problémy a různá témata s lidmi, kteří nám poradí, aniž by za to byli honorováni. [Formally none, but practically we consult various issues and various topics with people who will advise us without being honored for it.]	1	European University Association			0				1	Reprezentace vysokých škol (Rada vysokých škol + Česká konference rektorů) zakotvená v zákonu o vysokých školách [Representation of higher education institutions (Council of Higher Education Institutions + Czech Rectors' Conference) enshrined in the Higher Education Act]				3	Informační, administrativní, organizační a archivní práce zajišťuje Kancelář ČKR, která má v současné době 3 zaměstnance (tajemnice ČKR a 2 asistentky Kanceláře ČKR). Všichni 3 zaměstnanci pracují na plný úvazek. [Information, administrative, organizational and archival work is provided by the CRC Office, which currently has 3 employees (CRC Secretary and 2 CRC Office assistants). All 3 employees…	4	Nevím určitě, ale myslím si, že počet zájmových organizací spíše vzrostl. [I'm not sure, but I think the number of interest organizations has increased.]		Přímo s politickými stranami ČKR věci nekonzultuje. Zprostředkovaně, tj. prostřednictvím stranických ministrů však ano (většinou s ministrem školství, občas i s předsedou vlády, který je současně předsedou Rady pro výzkum, vývoj a inovace, či s ministrem průmyslu a obchodu, který je současně místopředsedou Rady pro výzkum, vývoj a inovace). [The ČKR does not consult directly with political partie…						Ministr školství, mládeže a tělovýchovy a/nebo jeho relevantní náměstkové se zúčastňují všech zasedání Pléna ČKR, kdy s nimi ČKR konzultuje nejrůznější problémy, které se objevují v oblasti vysokého školství. Tato zasedání bývají 5x do roka. [The Minister of Education, Youth and Sports and / or his relevant deputies attend all ČKR Plenum meetings, where the ČKR consults with them on various issue…
80	czhe80	cz	he	1991			3	he_spec	3		1	professional group			225			0		0		0				0				1	Rada vědeckých společností České republiky [Council of Scientific Societies of the Czech Republic]				0		4		1			1			1		2		0
81	czhe81	cz	he	1999			3	he_spec	3		1	professional group			300			0		0		1	European sociological association			1	International sociological association			0					0				1			1			1
82	czhc82	cz	hc	2010			3	hc_gen	3		1	promotion of regional interests	region! = it is the association of regional hospitals, not the region itself; they only wrote the wrong name - I had email contact			195	memind: Celkem zřizujeme 98 organizací nazvaných příspěvkové; meninst: 5 Nemocnic, 1 Zdravotnická záchranná služba, 1 divadlo, 5 muzeí, 5 galerií, 35 středních škol, 5 speciálních základních škol, 13 zařízení sociálních služeb, 28 dalších organizací [In total we set up 98 organisation called contributory; 5 hospitals, 1 emergency medical service, 1 theater, 5 museums, 5 galeries, 35 middle school…	1		0	V KÚ nikoho, ale v příspěvkových organizacích námi zřizovaných cca 150. [In the Regional Office no one, but in contributory organizations established by us about 150.]	1	Europaregion Donau-Moldau	1	European Regional and Local Health Authorities (EUREGHA), Institut der regionen europas (IRE)	0				1	Asociace Krajů České Republice [Association of Regions of the Czech Republic]				465		3		5	jsme připomínkovým místem pro legislativní proces [we are a place for comments on the legislative process]	se stranami jež jsou zastoupeny v Zastupitelstvu a Rady Kraje Vysočina [with the parties represented in the Assembly and Council of the Vysočina Region]	4				regulační úlohu vykonává Zastupitelstvo kraje [the regulatory role is performed by the Regional Council]	4	pravidelně [regularly]	60
83	czhc83	cz	hc	1996			1	hc_spec	5		1	promotion of psyiotherepeutic profession			12	12		1		0		0				0				1	Centrum pro rozvoj péče u duševní zdraví [Center for the Development of Mental Health Care]				3	3 (částečný úvazek) [3 (part-time)]
84	czhc84	cz	hc	2006			3	hc_spec	4		0	patients			17		memind: 17 a pak klienty, kterým jsou poskytovány služby [17 and then clients whom the services are provided]	0	v lobbingovych aktivitach se spojujeme s dalšími pacientskými organizacemi, klíčovou činností je však jiný typ práce (přímá práce s klienty a osvěta) [in lobbying activities we connect with other patient organizations, but the key activity is a different type of work (direct work with clients and education)]	90	Přibližně 50 dlouhodobých docházejících za nemocnými do nemocnice a asi 40 jednorázových na kratší projekty [Approximately 50 long-term patients visit the hospital and about 40 one-off ones for shorter projects]	0				0				1	NRZP [Národní rada osob se zdravotním postižením České republiky [National Council of Persons with Disabilities of the Czech Republic]]	1	UNO OK [Unie nestátních neziskových organizací Olomouckého kraje [Union of Non - Governmental Non - Profit Organizations of the Olomouc Region]], LPR Praha [Liga proti rakovině [Cancer League]]	Pouze se opakovaně účastníme konference IPOS, ale členy IPOS nejsme [We only repeatedly participate in the IPOS conference, but we are not members of IPOS [International Psycho-Oncology Society]]	17	1 na plný + 16 na částečný [1 for full- + 16 for part-time job]	3	Některé staré pacientské organizace s onkologickou problematikou, převážně na rakovinu prsu úmrtím vedoucí členky zanikly a jiné vznikly nově. [Some old oncology patient organizations, mainly for breast cancer, have disappeared with the deaths of senior members, and others have emerged.]	4	Spíše se zástupci výboru pro sociální a zdravotní politiku, ministerstvy než s politickými stranami [With representatives of the Social and Health Policy Committee, ministries rather than political parties]	Viz.komentář výše. Snažíme se k problematice přistupovat v zájmu nemocných a je nám jedno, kdo zrovna vede MZ či MPSV. [See comment above. We try to approach the issue in the interests of the sick and we don't care who is leading the Ministry of Health or the Ministry of Labor and Social Affairs.]	1	Nelze úplně definovat kdo by měl protichůdné zájmy v oblasti onkologicky nemocných. Léčbou se úplně nezabýváme, ale když se dostaneme k jednáním na SÚKL a zdrav.poj., tak ani ten není úplně protichůdný. [It is not possible to completely define who would have conflicting interests in the field of cancer patients. We do not deal with treatment at all, but when we get to the negotiations at SÚKL and…	Ad komentář výše. [see comment above]			2	Složité, co je ten obor činnosti, život s rakovinou (všech dg) zahrnuje hodně problematiky. Ale specificky psychologickou a sociální pomoc takto zacíleně úplně ne. Šlo spíše o setkání s jednotlivými ministry. [Complicated, what is the field of activity, life with cancer (all dg) involves a lot of issues. But not specifically targeted psychological and social assistance. It was more of a meeting w…	5
85	czhc85	cz	hc	1993			1	hc_spec	4		0	patients			692			0		56		1	EPCP [European Cancer Patient Coalition]			0				0					2	1 plný, 1 částečný [1 full time, 1 part time]
86	czhc86	cz	hc	1992			3	hc_spec	4		0	womens health association			98			0		17	Všichni pracujeme jako dobrovolníci. Aktivně k činnosti přispívá asi 17 žen [We all work as volunteers. About 17 women actively contribute to the activity]	0				0				1	Aliance žen s rakovinou prsu [Alliance of women with breast cancer]	1	Česká asociace pro vzácná onemocnění		1	1 účetní na částečný úvazek [1 part-time accountant]	4		1	S politickými stranami nekonzultujeme, jen v poslední době s ministerstvem zdravotnictví [We have not consulted with political parties, only recently with the Ministry of Health]					3	Ministerstvo zdravotnictví [Ministry of Healthcare]	3		1
87	czhc87	cz	hc	2006			2	hc_spec	4		0	health promotion and support			18			0		0		0				0				1	Asociace pro vzácná onemocnění [Association for Rare Diseases]				0		3		1			2		ČAVO	1		1
88	czen88	cz	en	2004			3	en_gen	3		0	business trade union			20000	197	Údaj není k dispozici [the data is not available]	1			údaj není evidován [the data is not registered]	1	EPSU [European Public Service Unions], IndustriALL	1	IndustriAll Europe	0				1	ČMKOS [Českomoravská konfederace odborových svazů (Czech-Moravian Confederation of Trade Unions)]				40		4								3
89	czen89	cz	en	2012			3	en_re	1		1	business association promoting sustainable energy		10	6	6	přímo tak do 10, nepřímo (prostřednictvím našich členů) zhruba vyšší desítky až sto [directly approx. up to 10, indidrectly (via our members) approx. higher dozens up to 100]	1	Střešní asociace obnovitelných zdrojů. [Umbrella Association of Renewable Resources.]	3	3 (počítám čas, který práci v Komoře věnujeme s kolegy bez nároku na odměnu). Placenou máme jen část práce. Jiné dobrovolníky nemáme. [3 (I count the time we spend working in the Chamber with colleagues without the right to remuneration). We only have part of the work paid. We don't have any other volunteers.]	1	Europen Renewable Energies Federation (EREF)			0				0					6	částečný úvazek: 6 [part time: 6]	4	Některé sektory obnovitelných zdrojů mají víc než 1 asociaci. [Some renewable energy sectors have more than 1 association.]	5	Nejčastěji jde o zástupce politických stran na ministerstvech či v parlamentu. [These are most often representatives of political parties in ministries or in parliament.]	ANO, ČSSD, ODS, KDU-ČSL, PIRÁTI, TOP09, STAN,	4		Jde o legislativu, sublegislativu a dotační tituly v energetice. Několik zákonů (novel), vyhlášek a dotačních titulů [These are legislation, sublegislation and subsidy titles in energy. Several laws (amendments), decrees and grant titles]	4				60
90	czen90	cz	en	2015			3	en_gen	5		0	promotion of sustainable energy - green/civic			3	2	Svaz a měst a obcí ČR a Hospodářská komora ČR [Association of towns and villages of Czechia and the Chamber of Commerce of Czechia]	1		0		0				0				0					3		4		1			3			3		3		1
91	czen91	cz	en	1990			1	en_gen	1		0	promotion of sustainable energy			0			0		0		1	eceee [European Council for an Energy Efficient Economy]			0				0					10
92	czen92	cz	en	1990			3	en_gen	2		1	business, industry		36	11000	32	Našimi členy jsou oborové a/nebo profesní asociace a svazy (aktuálně 32) a individuální členové - firmy (aktuálně 36) [Our members are trade and/or professional associations and unions (32 at the moment) and individual members - firms (36 at the moment)]	1	Jsme hlavní organizací zastupující zaměstnavatele v České republice [We are the main organization representing employers in the Czech Republic]	0		1	BusinessEurope	1	European Economic and Social Committee (EESC)	1	BIAC - Business and Industry Advisory Committee to OECD	1	International Labour Association	0					58		4		5		Se všemi parlamentními stranami [With all parliamentary parties]	4			5		4		60
93	czen93	cz	en	1994			3	en_re	1		1	business association		220	300			0		300		1	EREF [European Renewable Energies Federation]			0				1	SME [Unie malých a středních podniků]	1	HK ČR [Hospodářská komora České republiky [Chamber of Commerce of the Czech Republic]]		2		3		3		napříč politickým spektrem [across the political spectrum]	3			3		3
94	czhc94	cz	hc	2006			1	hc_gen	5		1	medical profession			320			0		0		1	IAGG [International Association of Gerontology and Geriatrics]			1	EUGMS [European Geriatric Medicine Society]			1	ČLS JEP [Česká lékařská společnost Jana Evangelisty Purkyně [Czech Medical Society of Jan Evangelista Purkyně]]				0	0 - zaměstnance má ČLS JEP [0 - ČLS JEP has employees]
95	slhc95	sl	hc	1957			3	hc_spec	4		0	patients			1200			0		30		1	(Anonymized)	1	(Anonymized)	1	(Anonymized)			1	(Anonymized)				10		3		2		Srečanje s predstavniki političnih strank je organizirano v okviru NSIOS. / A meetings with representatives of political parties is organized within the NSIOS (Nacionalni svet invalidskih organizacij Slovenije - eng. National Council of Disabled Persons's Organizations of Slovenia)		Morebitna drugaćna stališča posameznikov ne obravnavamo kot "nasprotujoče" organizacije. / We do not consider any different views as "opposing" organizations.		3		3
96	slhc96	sl	hc	1974			3	hc_gen	5	2	1	medical profession		0	4500	0		1			članstvo je prostovoljno / membership is voluntary	1	(Anonymized)	1	(Anonymized)	1	(Anonymized)	1	(Anonymized)	1	(Anonymized)				0		3		1			4			4		2		redko / seldom
97	slhc97	sl	hc	1975			3	hc_spec	4		0	patients			15	0	(Anonymous) je lastnica invalidskega podjetja Želva, d.o.o.- podjetje za usposabljanje in zaposlovanje invalidov. Podjetja niso člani (anonymous) / (Anonymous) e is the owner of the disability company Želva, d.o.o. - a company for training and employment of the disable persons. The company is not a member of the anonymous)	1	(Anonymous) ima status reprezentativne invalidske organizacije v sklad z Zakonom o invalidskih organizacijah. Deluje neprekinjeno od leta 1963, pokriva celotno ozemlje Slovenije in vanjo je včlanjenih največje število ljudi z motnjami v duševnem razvoju in njihovih družin. / (Anonymous) has the status of a representative disability organization in accordance with the Disability Organizations Act.…		V programih Zveze Sožitje in društev Sožitje je letno opravljenih 250.000 prostovoljnih ur. Funkcije vodenja in upravljanja v Zvezi in v društvih opravljajo izključno prostovoljci. / 250,000 volunteer hours are carried out annually in the programs of the Zveza Sožitje and in the associations Sožitje. Leadership and management functions iz Zveza and in associations are exclusively done by voluntee…	1	(Anonymized)			1	(Anonymized)			1	(Anonymized)				6	Na Zvezi je polno ali delno zaposlenih 7 članov. Društva praviloma nimajo zaposlenih, z izjemo društev, ki kot koncesionarji izvajajo socialnovarstvene storitve. / The Association has 7 full or part employees. As a rule, associations do not have employees, with the exception of associations that provide social security services as concessionaires.	4	Število organizacij, ki delujejo na področju motenj v duševnem razvoju se povečuje, ker se zainteresirane družine in zainteresirani strokovnjaki združujejo po posameznih diagnozah motenj v duševnem razvoju, kar velja predvsem za Downov sindrom in avtizem. / The number of the organizations working in the field of intellectual disabilities is increasing as both interested families and professionals…	1	Kot nepolitična organizacija se s strankami ne posvetujemo iz načelnih razlogov (politična nevtralnost). Se pa posvetujemo s poslanskimi skupinami v parlamentu in s svetniškimi skupinami v občinskih svetih. / As a non-political organization, we do not consult political parties for reasons of principle (political neutrality). However, we do consult with parliamentary groups in the parliament and w…	S političnimi strankami se ne posvetujemo./We do not consult political parties.		Za nas ni "nasprotujočih" organizacij. Naša politika je politika "vseprisotnosti", saj nas vodi izključno interes ljudi z motnjami v duševnem razvoju- naših otrok. Poznamo pa razhajanja, filozofska, akademska, interesna in jih pri svojem delovanju smiselno upoštevamo. / There are no “opposing” organizations for us. Our policy is a policy of "omnipresence", as we are guided solely by the interests…	Naj ponovimo: za nas ni "nasprotujočih" organizacij./Let us repeat: there are no "opposing" organizations for us.	3	Po potrebi, odvisno od urgentnosti našega interesa oziroma od aktivnosti regulativnih organov. /If necessary, depending on the urgency of our interest or the activities of regulatory authorities.		Ugotavljamo, da med desnimi in levimi vladami kar se tiče pravic ljudi z motnjami v duševnem razvoju praktično ni razlik. Tako kot večinska družba so tudi vlade prepričane, da ljudje z motnjami v duševnem razvoju potrebujejo le "ljubezen", ki jo pa itak dobijo doma (če jo). Tako jim ni veliko mar za čakalne vrste recimo za sprejem v varstveno delovne centre (preko 400 čakajočih), da o problemih z…	Vedno, ko je bila obravnavana problematika ortrok, mladostnikov, odraslih in starostnikov z motnjami v duševnem razvoju. Če nas država kot reprezentativno invalidsko organizacijo "pozabi" povabiti k sodelovanju, se povabimo sami. / Whenever the issue of orthopedics, adolescents, adults and the elderly with intellectual disabilities has been addressed. If the state, "forgets" to invite us to parti…
98	slhc98	sl	hc	1976			3	hc_spec	2		0	nurses			16050	11		1			vsi člani, funkcionarji Zbornice - Zveze, delujejo prostovoljno. / all members, officials of the Zbornice - Zveze operate on a voluntary basis.	1	(Anonymized)	1	(Anonymized)	1	(Anonymized)	1	(Anonymized)	0					15		4		3	PO POTREBI / IF NECESSARY	Z VSEMI, KER NE DELUJEMO APOLITIČNO / with everyone, because we are not acting apolitically	4	ODVISNO OD ŠTEVILNIH AKTIVNOSTI / Depending on number of actvities	MINISTRSTVO ZA ZDRAVJE / Ministry of Health		MI SMO REGULATIVNI ORGAN, SE PA POSVETUJEMO TUDI Z MINISTRSTVOM ZA ZDRAVJE, KI NAM JE TO JAVNO POOBLASTILO DAL ZA OBDOBJE 7 LET / We are a regulatory authority, but we also consult the Ministry of Health, which gave us this public authorization for a perion of 7 years		TEŽKO POVEM KOLIKOKRAT, MNOGOKRAT SIGURNO! / Hard to say how many times, many times for sure!	VELIKO, SAJ SMO REGULATIVNO TELO IN ZATO TE NALOGE PREVZEMAMO / A lot, because we are the regulartory body and that is why we take over these tasks
99	slhc99	sl	hc	1984			3	hc_spec	4		0	patients, awareness, disease management			1850		Smo enovito nacionalno društvo, katere člani so le fizične oseb (bolniki in invalidi z vnetnimi revmatskimi boleznimi in njihovi družinski člani). / We are a unified national association whose members are only individuals (natural persons), (patients and invalids with inflammatory rheumatic diseases and their family members).	1		30		1	(Anonymized)			0				1	(Anonymized)				2		3		2		Vsemi parlamentarnimi. / all parliamentary ones				3		3		Večinoma vedno. / Mostly always
100	slhc100	sl	hc	1985			3	hc_spec	4		0	patients, awareness, disease management			450			0	Je edina v Sloveniji / It is the only one in Slovenia	10	Da vsi / Yes, everyone	0				0				0					1		4	To so hanitarne organizacije / These are humanitarian organizations.	1	Nismo politična stranka / We are not political party	Z nobenimi / With none	1			2		1		Samo na proslavah / Only at celebrations
101	slhc101	sl	hc	1985			3	hc_spec	3	4	0	patients prevention			30		Delujemo pod strokovnim vodstvom strokovnjakov iz Onkološkega inštituta. / We work under the expert guidance of the experts from the Oncology Institute.	1	V sklopu zveze deluje 11 regijskih društev za boj proti raku / There are 11 regional cancer societies within the association	100		1	(Anonymized)			1	(Anonymized)			0					1	Za delo na projektu Ministrstva za zdravje zaposlujemo eno osebo za polovični delovni čas. / We employ one part-time employee to work on a project of the Ministry of Health.	4		1		Z nobeno od političnih strank, delujemo na področju primarne preventive. / With none of the political parties, we work in the field of primary prevention.
102	slhc102	sl	hc	1987			3	hc_spec	4	2	0	health promotion/awareness			414			0		57	Da. V letu 2018 je 57 oseb prostovoljno opravilo 2990 ur dela na društvu. / Yes. In 2018, 57 people voluntarily completed 2,990 hours of work at the association.	1	Od leta 2007 smo člani zveze ELSA (Eupean Leauge of Stuttering Associations) / Since 2007 we are members of the ELSA Associtiation- Eupean Leauge of Stuttering Associations			0				0					1		3	V Sloveniji ostaja enako. še vedno smo edino društvo , ki nudi pomoč osebam z govornimi motnjami, zlasti osebnam, ki jecljajo. / It remains the same in Slovenia. we are still the only association that offers help to people with speech disorders, especially those who stutter.	1	Nismo politična organizacija./ we are not political organization
103	slhc103	sl	hc	1990			3	hc_gen	3		0	employees			242		Če se kot podjetja štejejo posamezni sindikati v zavodih, gre za 242 sindikatov. / If individual trade unions in institutions are considered as companies, there are 242 trade unions.	1	SZSVS je krovna organizacija za sindikate na področju dejavnosti zdravstva in socialnega varstva v posameznih javnih zavodih s področja teh dveh dejavnosti. Vendar pa je SZSVS član Konfederacije sindikatov javnega sektorja, ki je krovna organizacija. / (Anonymous) s the umbrella organization for trade unions in the field of health and social care activities in the field of these two activities. H…		Delo sindikata temelji na solidarnosti, zato je veliko dela naših sindikalnih zaupnikov v zavodih, četudi je njihovo delo v določenem delu plačano (2 uri na člana na leto), tudi prostovoljnega. / The work of the union is based on solidarity, so much of the work of our union members in the institutions is also voluntary, even if their work is paid in a certain part (2 hours per member per year)	0				0				1	(Anonymized)				6		4		3			5		S predstavniki delodajalcev - zavodov, ministrstev, vlade. / With representatives of employers institutions, ministries, governments.	4		4		Skoraj vedno./ almost always
104	slhc104	sl	hc	1990			3	hc_spec	4		0	patients, prevention awareness		0	1000	5	Dobro sodelujemo z UKC Ljubljana in Maribor ter tudi drugimi nevrologi v večjih krajih. Brez strokovnjakov večine dejavnosti ne moremo izvajati. / We work well with the University Medical Center Ljubljana and Maribor, as well as other neurologists in major cities. Without experts, most activities cannot be carried out.	1	Smo enovito društvo z več enotami po Sloveniji. Smo edino društvo za navedene bolezni. / We are a single association with several units in Slovenia. We are the only association for these diseases.	22	Večina sodelavcev je prostovoljcev, tako bolniki kot njihovi skrbniki ter tudi strokovnjaki. S februarjem smo za polni delovni čas zaposlili sodelavko, seveda začasno, prej je pa dobro leto delala po 4 uri. / Most of the collaborators are volunteers, both patients and their caregivers, as well as professionals. In February, we hired a full-time employee, temporarily, of course, but before that sh…	1	(Anonymized)			0				0					1	Od februarja imamo začasno zaposleno eno osebo, prej je delala le polovično. Upamo, da bomo uspeli dobiti sredstva za redno delo. / We have had one person temporarily employed since February, previously only part-time. We hope to be able to raise funds for regular work.	3		3		Do sedaj smo se posvetovali z Desusom in Cerarjevo stranko. Z LMŠ v novem sestavu se še nismo sestali, a se nameravamo. / So far, we have consulted with Desus and Cerar's party. We have not yet met with LMŠ after their internal personal changes , but we intend to.	1			3		1	Zadnjih pet let nikoli, pred tem pa smo sodelovali z MZ / Never in the last five years, but before that we working with the Ministry of Health	Na vsa srečanja, na katera smo povabljeni oziroma zadevajo naše probleme, se udeležimo. / We participate in all meetings to which we have an invitation or which concern our problems.
105	slhc105	sl	hc	1990			3	hc_spec	4		0	patients			1680	12	Sodelujemo z obema UKC, bolnišnicami, zdravilišči in termami, nekaterimi zdravstvenimi domovi, domovi upokojencev in drugimi / We work with both university medical centres, hospitals, spa centres, some health centers, retirement homes and others	1	do določene mere / to some extent		Da, do 20 %, /yes, about 20%	1	(Anonymized)			1	(Anonymized)			0					0	Smo prostovoljna zdravstvena humanitarna organizacija kroničnih bolnikov in nimamo redno zaposlenega člana (žal ni sredstev). Programe prostovoljno izvajamo člani vodstva Združenja CVB in predstavniki Klubov, ki niso pravne osebe. / We are a voluntary health humanitarian organization of chronic patients and we do not have a full-time member (unfortunately there are no funds). The programs are imp…	4	kar povečuje našo aktivnost / which increases our activity	3	dva krat in več / twice and more	s predsednikom države, župani, svetniki, svet invalidov… / with the President, mayors, councilors, the council of the disabled persons….		ne gre za nasprotovanje, ampak za dogovarjanja / it is not a matter of opposition, but arrangements		3	in več / and more			nima mam točne podatka / does not have accurate data
106	slhc106	sl	hc	1990			3	hc_spec	4		0	patients		11	2000	29	vse bolnišnice v R Sloveniji / all hospitals in the Republic of Slovenia	1		175	število prostovoljcev je različno, odvisno od velikosti projekta, aktivnosti ali dogodka giblje pa se med 150 in 200 prostovoljkami, prostovoljci / the number of volunteers varies depending on the size of the project, activity or event and ranges between 150 and 200 volunteers.	1	(Anonymized)			0				0					0		3		3		Stranka modernega centra / The Modern Centre Party (Slovene: Stranka modernega centra, SMC)				3		3
107	slen107	sl	en	2008			3	en_re	3	1	1	business		5	10			1		0		0				0				0							3				None	2			2		2
108	slen108	sl	en	2008			3	en_re	4		1	business			50			0		50		1	(Anonymized)			0				0				DEVS as a memer of AVERE (https://avere.org/ )	0		4		3			2	Regular contacts with public institutions		2	Regular contacts with public institutions	3	Regular contacts with public institutions	4
109	slen109	sl	en	2016			3	en_gen	4		1	business			7			0		0		0				1	(Anonymized)			0					0				1			3			1		2		2
110	slen110	sl	en	1988			3	en_re	3		1	business		0	300	5		1	It covers 5 regional associations	300		1	(Anonymized)			0				0					0		4	civil initiative to prevent construction	2	All consultations have to go through lobbyists		1			3	Ministry for infrastructure and Ministry of the environmnet and spatial planning	2	Only Ministry for infrastructure; not Ministry for the environment	2
111	slen111	sl	en	1998			3	en_gen	3	1	1	energy supply (business organization)			65	0		1		0		1	(Anonymized)			0				0					0		4		1						3		3
112	slen112	sl	en	2014			3	en_gen	3		1	business association, federation			700	7		1		0		0				0				0					3		3		1			1			3		3
113	slen113	sl	en	1992			3	en_nu	4		1	association of energy experts			300			0		300		1	(Anonymized)			0				0					0				1			2	Consultations were based only by chance - meetings, events, etc.		2		2
114	slen114	sl	en	1993			3	en_gen	2	1	0	employees union		23	5000			1	The only representative trade union to conclude a collective agreement.			1	(Anonymized)			1	(Anonymized)			1	(Anonymized)				2		3	The crushing of trade union organization is not in favor of representing the interests of trade union members	4	They have to influence political parties (legislation)	All	4	Sessions of the ESOE are one a month (changes in legislation)	The government, Ministry for infrastructure, Energy chamber	3	Agency for energy	4	ESOE sessions
115	plen115	pl	en	2011			3	en_prot	4		0	environmental		0	9	0		0	Jednakże jako formalna i prawna reprezentacja Koalicji "Rozwój TAK - Odkrywki NIE" zabieramy stanowiska w jej imieniu i reprezentujemy stowarzyszenia, organizacja pozarządowe i władze samorządowe, będące członkami Koalicji.	1		1	(Anonymized)			1	(Anonymized)			1	(Anonymized)				9		3		3	W większości są to spotkania z posłami lokalnymi, przedstawicielami rządu lub udział w pracach Komisji Sejmowych. / The majority of them are meetings with local representatives, representatives of the government or participation in the work of Sejm Committees.	Nie mamy preferencji. Rozmawialiśmy i spotykaliśmy się zarówno z członkami Prawa i Sprawiedliwości oraz Nowoczesnej, jak i Partii Zielonych, Wiosny, Polskiego Stronnictwa Ludowego czy Kukiz 15 / We don't have preferenes. We talked and met with both member of PiS as well as Nowoczesnej (Modern Party) and the Green Party, Wiosna (Spring), the Polish PEople's Party (PSL) and Kukik 15.	2	Sporadycznie spotykamy się ze związkami zawodowymi lub bierzemy udział w konferencjach branżowych / we sporadically meet professional associations or take part in branch conferences.		4	Kontakt z Regionalnymi Dyrekcjami Ochrony Środowiska, Urzędami Marszałkowskimi oraz radami konkretnych gmin jest dość częsty, aczkowiek nie regularny / Contact with the Regional Direction of Environmental Protection, the Marshal's Offices and councils of specific communes is quite frequent, although not regular	4	Stałe komisje sejmowe zajmujące się tematyką konkretnej odkrywki lub odkrywek w ogóle oraz konsultacje polityki surowcowe państwa czy polityki energetycznej do 2040 (PEP 2040) byly konsultowane przede wszystkim z grupami interesu, którym zależy na wydobyciu i spalaniu węgla brunatnego / The Standing parliamentary committees dealing with the specific open pits or mines in general, and consultation…	4
116	slen116	sl	en	2015			3	en_gen	4		0	sustainable energy promotion (collective good)		0	6			0		6		0				0				0					6		4					3		SAEE (within the IAEE), Energy chamber, Eurelectric			3		2
117	slen117	sl	en	2007			2	en_gen	1	3	1	business chamber		1000				1	It covers all regional chambers.	0		0				0				0					100		4	especially private initiative
118	slen118	sl	en	1996			3	en_gen	1	3	1	energy business chamber		5	0	5		1		0		0				0				0					0		4		2		All	1			4		3		3
119	slen119	sl	en	1975			3	en_gen	4		1	energy experts			100			0	The institute is an institution with a public right, it is completely and free on the market, and it does not receive any state support, and it is in the state ownership. Its operation, especially with regard to its mission, is influenced by the Institute Council: founder (SAZU) and its principal subscribers - power companies.		Volunteers are ex-employees, workers from electro companies and heducation institutions.	0				1	(Anonymized)			1	(Anonymized)				100	approx.	4	With the importance of the electricity infrastructure, which is increasing due to the introduction of new diffused carbon-free energy sources and the introduction of E-mobility and the free energy market.	1	Independent organization	Lower levels of government				4	Mainly agencies and directorats (occasionally)	3
120	slen120	sl	en	1976			1	en_gen	1	3	1	business association		147	0			0		0		1	(Anonymized)			0				0					4	approx. 100 emplyees at the GZS
121	slen121	sl	en	1994			3	en_prot	4	3	0	sustainable development promotion (collective good)			0	39		1	(Anonymous) is the coordinator of the network of NGOs in the area of ​​sustainable development in Slovenia - Plan B for Slovenia. There are 39 organizations in the field, 18 of whom have a status of acting in the public interest.	10		1	EEB – European Environmental Bureau	1	(Anonymized)	1	(Anonymized)			1	(Anonymized)	1	Zavod Center za informiranje, sodelovanje in razvoj nevladnih organizacij), Okoljski center (Environmnetal center) / Zavod Center for Information, Cooperation and Development of Non-Governmental Organizations/ Environmnetal center		3		3	Unfortunately, in Slovenia it is difficult (or impossible) to provide funds for the advocacy activities of NGOs, which is why advocacy is mainly focused on "bigger" or "older" organizations with more experience and expertise.	1	Independent organization	None				4	Based on the interest/needs	2	In the last government, the Council of the Minister of the Environment and Spatial Planning for Cooperation with NGOs was established. Previously, the MOP was consulted very rarely. Those regular meeting from before are not operating anymore (actual governmnet).	4
122	slen122	sl	en	2000			3	en_prot	4	3	0	nature protection (collective good)		0	240	12		1		25		1	(Anonymized)			1	(Anonymized)	1	(Anonymized)	0					1		3	In Slovenia, there are no normal conditions for the operation of environmental NGOs. If you act as a nature conservationist, these politicians are already labeled as EKO - TERRORISTS!	1	Political parties don't accept our proposals	None	2		PIC	2		1
123	slen123	sl	en	2005			1	en_prot	4		0	nature protection (collective good)			293			0		12		0				1	(Anonymized)			0					1	Half-time
124	slen124	sl	en	1982			3	en_re	4		1	business interests			50			0		50		0				0				0					0		4		1			1			3		2
125	slen125	sl	en	2009			3	en_prot	4	3	0	ecology (collective good)			40			0		30		1	(Anonymized)			1	(Anonymized)			1	(Anonymized)				6		4		2		All; Those who represent enviornmnetal interests	3	Consultation in terms of opinion exchange at events, etc.	There are many of rival organizations	4		4		4
186	slhe186	sl	he	2002			3	he_spec	5		1	promotion of interests of culturals			35			0		35		0				0				0					0		4	We believe that at the student level new groups are organizing at the Faculty of Social Sciences, for example, Fellows of Social Sciences, who are placed opposite the imperialist overwhelming authority of the "Modri" in the student political space.	1		Leftist student political list of Faculty of social sciences	4	On a level of student policy; meetings of student council	Blue - Modri (political list of Faculty of social sciences)	1		1	We have never been invited	0
141	slhe141	sl	he	1995			3	he_gen	4		0	doctoral student interests			1000			0		6	The activities of the Association are carried out by 6 members of the Managing Board who are volunteers, in addition to which the Association has 5 active members who occasionally assist	1	(Anonymized)			0				0					0		3		1	Some Active Members attended the Science Debate in Parliament (http://marchforscience.si/2018/05/15/public-tribuna-o-science-in-cankar's-dom-17-May-2018/) while in general we do not interact with political parties.					3		2		3
142	slhe142	sl	he	1997			1	he_spec	4		0	students association			35			0		35		1	(Anonymized)			0				0					0
331	slhe331	sl	he	1997			1	he_spec	4		0	students					6 članov izvršnega odbora, 7 koordinatorjev, 3 člani nadzornega odbora, 3 člani disciplinske komisije/6 members of the executive board, 7 coordinators, 3 members of the supervisory board, 3 members of the disciplinary committee	0			Vsi, ki so del organizacije in tudi tisti, ki jo vodijo, to opravljajo prostovoljno./Everyone who is part of the organization and also those who run working voluntarily.	1	(Anonymized)			1	(Anonymized)			1	(Anonymized)				0
191	slhe191	sl	he	2012			3	he_spec	4		0	students			20			0			A majority	0				0				0					4		3		1						1		2
180	slhe180	sl	he	1997			3	he_spec	4		0	students			150			0		20		0				0				1	(Anonymized)				7		3		1		All		We dont have opposite organizations		3	Several times a year; more on a level of universities than state level	4	More on a field of social affairs, not so many on higher education	3
377	slhe377	sl	he	1960			3	he_spec	4		0	students			1200			0	naša krovna organizacija je ZŠMS - Zveza študentov medicine Slovenije, ki združuje študente ljubljanske in mariborske medicinske fakultete. / our umbrella organization is ZŠMS - Association of Medical Students of Slovenia, which unites students of the Ljubljana and Maribor Medical Faculties.	1200	Vsi člani so prostovoljci, torej 1200./All members are volunteers, ie 1200.	1	(Anonymized)			1	(Anonymized)			1	(Anonymized)				0		3		1			1	Nimamo nasprotujočih organizacij. / We have no opposing organizations.		4	Za določene objave, izjave, kongrese se posvetujemo s strokovnjaki na tem področju, torej zdravniki iz UKC-ja ali našimi mentorji./For certain publications, statements, congresses, we consult with experts in this field, ie doctors from the UKC or our mentors.	3	Letos še posebej saj smo ustanovili Klicni center./This year especially since we established the Call Center.
184	slhe184	sl	he	2000			3	he_spec	4		0	students			39			0		39		1	(Anonymized)			0				0					0		3		1	They cooperate with political parties mostly due to the organization of political events	All	1			3		1		0
193	slhe193	sl	he	2012			3	he_spec	4		0	students			150			0		150		0				0				0					0		3		1			1			1		1
255	slhe255	sl	he	2014			3	he_gen	4		0	students / graduates			1350			0		1350		0				0				0					1	Service contract	2		1	VTIS is a strictly apolitical organization - we are consulted once a year with the President of the Republic of Slovenia, who is a representative of all citizens.		1			2		2		3
136	plhe136	pl	he	1995			3	he_gen	4		0	students parliament		0	35	387	W organach statutowych łącznie jest mniej niż 30 osób, ale są także osoby zaangażowane do działalności w komisjach, także trudno to jednoznacznie oszacować.; Wszystkie samorządy studenckie w Polsce są elektorami w PSRP. / The total number of members in statutory bodies is less than 30, but there are also people involved in the activities of the committees, it is also difficult to estimate unequiv…	1	Samorządy Studenckie z całej Polski / Student self-governing bodies from all of Poland	70	Kilkadziesiąt osób. / several dozens of people	1	(Anonymized)			0				0					11	Około kilkanaście osób. / around a dozen people	4	W związku z pracami nad ustawą Prawo o szkolnictwie wyższym i nauce w poprzednim roku można było zauważyć zwiększenie liczy organizacji próbujących wpłynąć na ustawodawstwo. / Regarding the work on the Higher Education and Science Act in the past year, an increase in the number of organizations attempting to influence legislation could indeed be observed.	2						4	Posiadamy swoich przedstawicieli w różnych instytucjach i organizacjach systemu szkolnictwa wyższego w Polsce, których gremia najczęściej obradują i spotykają się co najmniej raz w miesiącu. / We have our representatives in different institutions and organizations of the higher education system in Poland, whose bodies meet most often and meeting at least once a month	4		0
137	plhe137	pl	he	2001			3	he_spec	1		1	representation of graduate students		0	100	0		0		11		0				0				0					2		2	W środowisku zauważamy spadek zainteresowania działaniami na rzecz interesów statutowych stowarzyszenia i samego stowarzyszenia. / In the community, we notice a decrease in the activities or the benefit of the statutory interests of the association and the association itself.	1	Z założenia nie jesteśmy organizacją polityczną i nie chcemy być utożsamiani z żadną partią. / By definition, we are not a political organization and we do not want to be identified with any party.	-	1		Współpracujemy z lokalnym Stowarzyszeniem na rzecz Rozwoju Szczecina i Pomorza Zachodniego ”Business Club Szczecin“ ale nie można powiedzieć aby nasze interesy były przeciwstawne. Wręcz przeciwnie - staramy się wspierać wzajemnie w podejmowanych inicjatywach / We work with the local association dealing with the development of Szczepin and West Pommerania "Business Club Szczecin", but one cannot s…	1			Niestety nie posiadamy takich informacji / We unfortunately do not have such information.	0
185	slhe185	sl	he	2001			3	he_spec	5		1	professional association, promotion, education on EU integration						0		5		1	(Anonymized)			0				0					1		2		1						2		1
139	plhe139	pl	he	2006			3	he_gen	4		0	doctoral students representation		0	40000	0		1	Na podstawie ustawy - reprezentuje całą społeczność, ale w rzeczywistości zrzesza pod sobą organizacje branżowe i lokalne (np. Warszawskie Porozumienie Doktorantów lub Porozumienie Doktorantów Uczelni Technicznych) / On the basis of the act, it represents the entire community, but in fact it brings together industry and local organizations (e.g. the Warsaw PhD Students Alliance or the PhD Student…	15	od 10 do 30 osób jest aktywnych w ciągu kadencji / from 10 to 30 persons are active during the term in office	0				1	(Anonymized)			0					1		4	powstają nowe ogranizacje NGO biorące udział w konsultacjach aktów prawnych / new NGO organizations taking part in consultations on legal acts are being established.	1						4		4		very many times, probably every time
129	slhe129	sl	he	1978			1	he_spec	5	2	1	promotion of professional interests			300			0		15		0				1	(Anonymized)			0					2
143	slhe143	sl	he	1997			3	he_spec	4		0	students		20	30	1		1		30		0				1	(Anonymized)			0					0		1		1			1			4		1
376	slhe376	sl	he				3	he_gen	5		1	rectors		0	4	4		1		0		1	(Anonymized)			0				0					0		3		2	V postopku sprejemanja zakonodaje na naše področje. / In the process of adopting legislation in our area.	Z vsemi političnimi strankami, ki so stranke, ki so zastopane v Državnem zboru RS. / With all the political parties that are represented in the National Assembly of the Republic of Slovenia.	3	V postopku sprejemanja zakonodaje. / In the process of adopting legislation.		4	Tekoče poteka usklajevanje za delo., recimo NAKVIS./Coordination for work is ongoing, for example NAKVIS (SQAA, Slovenian Quality Assurance Agency for Higher Education)	3	Posvetovanje in usklajevanje poteka pri strateških odločitvah./Consultation and coordination take place in strategic decisions.	Vedno, kadar smo prejeli vabilo./Whenever we receive an invitation.
134	slhe134	sl	he	1991			1	he_spec	5		1	professional association			65			0	We are Slovenian organization, encompassing all state.	65		0				0				0				we operate at the level of the whole of Slovenia and cooperate with related organizations (eg the Atlantic Council, Center for European Perspective ...) and the Ministry of Foreign Affairs	2	Service contract
144	slhc144	sl	hc	1991			3	hc_spec	4	5	1	professional, employees			800			0	(Anonmyous) je edino strokovno združenje, ki povezuje fizioterapevte.		vsi delujemo prostovoljno, razen sekretarke, ki je zaposlena za polovični delovni čas./we all volunteer, except for a part-time secretary.	1	(Anonymized)			1	(Anonymized)			0					1		3	(Anonymous)-strokovno združenje od ministrstva za zdravje pričakuje, da nas podpre v osnovnih zahtevah po regulaciji poklica diplomirani fizioterapevt, predvsem pri uvedbi licenc na področju fizioterapije, kot je temu praksa v ostalih zdravstvenih poklicih (medicinska sestra, zdravniki ipd.) in v večini EU držav prav tako po svetu. Fizioterapevtska dejavnost v Sloveniji trenutno ni več vključena …	1	morda bi se res morali...vendar smo še vedno mnenja, da mora fizioterapevtska stroka, ki jo zagovarja (anonymous) postati enakovredni partner pri sprejemanju splošnega dogovora z ZZZS, pri sprejemanju drugih pomembnih zadev na MZ prav tako možnost samo-napotitve na fizioterapijo, izvajanje javnih pooblastil/uvedba licenc, specializacije itd. v tem trenutku se mi zdi, da so to najbolj pomembne in …		1	nimamo nasprotujočih se org. / We have no opposing organizations.		3		3		ZFS vedno v dialogu z MZ/ZFS is always in dialogue with the Ministry of Health
145	slhc145	sl	hc	1992			3	hc_spec	4		0	patients, awareness, disease management			3630			0	Smo organizacija z večimi regijskimi kordinacijami. / We are an organization with multiple regional coordination.		Vsi omenjeni, vendar brez statusa prostovolstva / All mentioned, but without the status of volunteering	0				0				0					2		4	število humanitarnih organizacij se veča, učinek vprašljiv! / the number of humanitarian organizations is increasing, the effect is questionable!	1	SMO HUMANITARNA ORGANIZACIJA S STATUSOM DRUŠTVA, KI DELUJE V JAVNEM INTERESU. / WE ARE A HUMANITARIAN ORGANIZATION WITH THE STATUS OF "DRUŠTVO" ACTING IN THE PUBLIC INTEREST.	--------		nimamo nasprotujočih organizacij na našem interesnem območju!/ We have no opposing organizations in our field		1		1		Na državnem nivoju nikoli!/At the state level - never!
146	slhc146	sl	hc	1992			3	hc_gen	2	5	1	medical profession			600		Član je lahko vsak zdravnik in zobozdravnik, ki prostovoljno pristopi k sindikatu (se včlani) in plačuje članarino/ Any doctor and dentist who voluntarily joins a trade union and pays a membership fee can be a member.	0	To je največji, reprezentativni sindikat za poklic zdravnika in zobozdravnika / It is the largest, representative union for the profession of doctors and dentists.		Vsi zdravniki in zobozdravniki se včlanjujejo prostovoljno / all doctors and dentists are enrolled voluntarily	1	(Anonymized)			0				1	(Anonymized)				1		4		4	Kot sindikat imamo določene zahteve in pogosto se za pravice pogajamo ali lobiramo politične predstavnike / As a union, we have certain demands and often negotiate rights or lobby political representatives	Pogajamo se s političnimi strankami, ki vladajo, včasih pa tudi z opozicijo poskušamo izpeljati kakšen "premik" v politiki / We negotiate with the ruling political parties, and sometimes we try to make a "shift" in politics with the opposition.	5	Tu ne gre za posvetovanje ampak za pogajanja, da bi izboljšali delovne pogoje zdravnikov / This is not about consultation but about negotiations to improve the working conditions of doctors	Ministrstvo za zdravje, Ministrstvo za Javno upravo, Vlada RS, Združenje zdravstvenih zavodov Slovenije, Direktorji zdravstvenih zavodov. / Ministry of Health, Ministry of Public Administration, Government of the Republic of Slovenia, Association of Health Institutions of Slovenia, Directors of Health Institutions.	5	Kot sem že omenil gre v glavnem za reševanje tekočih problemov v zdravstvu in poskus spremeniti stvari na bolje / As I mentioned, it is mainly about solving current health problems and trying to change things for the better	1	V prejšnjem štiriletnem mandatu se vlada in resorno ministrstvo sploh nista posvetovala z zdravniškimi organizacijami pri spremembah zakonodaje in ostalih problemih v zdravstvu. Posledično smo utrpeli veliko škodo pri objavi zakonodaje, ki je bila izsiljena in neizdelana. Tudi sedanja vlada sledi prejšnji in nas v glavnem ignorira./In the previous four-year term, the government and the line minis…	Sindikat je vedno prisoten, ko je potrebno reševati zavoženo zdravstveno politiko in se pogajati za boljše pogoje dela. Veliko časa namenimo tudi mednarodnemu sodelovanju v okviru FEMSa vsaj 2x na leto./The trade union is always present when it is necessary to solve a failed health policy and negotiate better working conditions. We also devote a lot of time to international cooperation within FEM…
147	slhc147	sl	hc	1994			3	hc_gen	2		0	employees union			7000	25		0		80		1	(Anonymized)			0				1	(Anonymized)				5		4	Ustanavljajo se novi sindikati. / New unions are being formed.	3		Z vsemi, ki so pripravljene prisluhniti našim težavam. / With all who are willing to listen to our problems.				4		4		Povprečno gledano enkrat na mesec./On average, once a month.
148	slhc148	sl	hc	1994			3	hc_gen	5	1	1	professional association			923			0	je edina tovrstna organizacija v državi /it is the only such organization in the country		Vsi razen poslovne sekretarke smo prostovoljci /Everyone, with exception of the business secretary are volunteers	0				0				1	(Anonymized)				923		4		1						2		1	bistveno premalo krat z ustreznimi /significantly too few times with the appropriate ones	2x v preteklih 5 letih/2 times in the past 5 years
149	slhc149	sl	hc	1995			3	hc_spec	4		1	professional association		0	749	0		0	(Anonymous) je enovita organizacija, ki deluje na celotnem področju Slovenije./The (anonymous) is a unified organization that operates throughout Slovenia.	145		0				1	(Anonymized)			0					21		4		3		Naša organizacija ni politično opredeljena, vključuje vse predstavnike političnih strank. / Our organization is not politically defined, it includes all representatives of political parties.	1	Nimamo nasprotujočih organizacij. / We have no opposing organizations.	/	4	Vedno znova prihajamo v situacije, ko potrebujemo njihovo pomoč/svetovanje. / We always come to situations when we need their help / advice.	3		Približno 4-krat oz. 5-krat letno./About 4 times or 5 times a year.
150	slhc150	sl	hc	1996			3	hc_spec	4		0	patients, awareness, disease management			320			0		20		0				0				0					0			nimam informacij / i don't have information	3	povezave so do občinske oblasti, ki so formirane strankarsko / the links are to the municipal authorities formed by the party		2			1		1
151	slhc151	sl	hc	1996			3	hc_spec	4		0	health promotion/support		0	1525	0		0		100		0				1	(Anonymized)			1	(Anonymized)				0			Društvo nima namena vplivati na oblikovanje politik. / Organization has no intention of influencing policy-making.	1		Z nobeno. / with neither	1			1		1		Nikoli./Never
152	slhc152	sl	hc	1997			3	hc_gen	2		0	health administration union			20000		TA PODATEK JE ZAUPEN / this information is confidential	1			VEČINA DELA SE OPRAVI NA PROSTOVOLJNI BAZI / Most of the work is done on a voluntary basis	0				1	(Anonymized)			0						PODATEK JE ZAUPEN / Information is confidential	4		2		Z VSEMI / with all	4		VSEMI DELODAJALSKIMI ORGANIZACIJAMI Z PRISTOJNIMI MINISTRSTVI / With all employers organizations and with competent ministries	4		4		VEDNO/ always
153	slhc153	sl	hc	1998			3	hc_prev	4		0	patients, awareness, disease management			2800			0		50		1	(Anonymized)			0				1	(Anonymized)				3		4		1		----		NE RAZUMEM TEGA VPRAŠANJA/I don't understand this question	SODELUJEMO Z VSEMI ORGANIZACIJAMI, KI DELUJEJO NA ISTEM PODROČJU KOT NAŠA/we cooperate with all organizations that are perating in our field	3	VEČKRAT NA LETO / MULTIPLE A YEAR	3		VEČKRAT / many times a year
154	slhc154	sl	hc	1998			3	hc_spec	5	2	1	doctors, medical profession		0	0	0	Članstvo v naši organizaciji je kolektivno - gre za zvezo društev, ki povezuje 9 društev./Membership in our organization is collective - it is a union of societies that unites 9 societies.	1	Naša organizacija združuje društva posameznih psihoterapevtskih šol./Our organization unites associations of individual psychotherapeutic schools.		Delov organih naše organizacije je v veliki meri prostovoljno, se pravi neplačano./The work of the bodies of our organization is largely voluntary, that is, unpaid.	1	(Anonymized)			0				0					0		4	Na novo je bila ustanovljeno Združenje za psihosocialno svetovanje in psihoterapijo Slovenije./The Association for Psychosocial Counseling and Psychotherapy of Slovenia was newly established.	2	Trentuno lobiramo v poslanskih skupinah za nadaljevanje oblikovanja osnutka zakona o psihoterapevtski dejavnosti./We are currently lobbying parliamentary groups to continue drafting a law on psychotherapeutic activity.	Z vsemi strankami vladajoče koalicije. / with all the parties of governing coalition	1			1		3	V času delovanja zograj omenjene delovne skupine so bili od marca do junija 2018 štiri sestanki. / During the work of the above-mentioned working group, there were four meetings from March to June 2018.	Vedno,/always
155	slhc155	sl	hc	1998			2	hc_spec	5		1	doctors			90			0		0		0				0				0					90		3		1			1			1		1		nikoli/never
156	slhc156	sl	hc	2000			1	hc_gen	4		0	patients			1000			1		20		1	(Anonymized)			0				1	(Anonymized)
157	slhc157	sl	hc	2003			3	hc_prev	4		0	patients, prevention awareness		0	0	0		1		13		1	(Anonymized)	1	(Anonymized)	0				0					4		4		3			1		/	2		3
158	slhc158	sl	hc	2004			3	hc_spec	4		0	patients, awareness, disease management			1200			0	Mi smo enovita oraganizacija, imamo pa v svoji setavi 7 regiskih skupin, ki delujejo kot skupine za samopoč./We are a unified organization, and we have 7 regional groups in our composition, which act as self-help groups.		Vse aktivnosti v celoti izvajamo s prostovoljci. Tudi člani Upravnega odbora in vodje regijskih skupin so Prostovoljci./All activities are carried out entirely with volunteers. Volunteers are also members of the Board of Directors and leaders of regional groups.	1	(Anonymized)			0				0					0		3		1		Z nobeno/with none	1			3			S tem nismo seznanjeni / We are not aware of this	ne vem / i don't know
159	slhc159	sl	hc	2004			3	hc_gen	4	3	1	businesses - promotion of health for businesses		0	92	0	Bolnišnice in zdravstvene oganizacije niso člani, ampak podporniki oziroma občaso partnerji v projektih memind:12 aktivnih , 80 kot podpornikov društva/Hospitals and health organizations are not members, but supporters or occasional partners in memind projects: 12 active, 80 as supporters of the association	0				0				0				1	(Anonymized)				0		4	V okviru delovanja NVO menim, da se šteivlo povečuje, predvsme pa je pozitivni premik v smeri povezovanja oziorma mreženja./In the context of the activities of NGOs, I believe that the number is increasing, but above all there is a positive shift in the direction of connecting or networking.	1	Ne želimo, da bi trenutna politična situaicja vplivala na naše delo./We do not want the current political situation to affect our work.	Blizu nam je politika NVO s področja zdravstvene rpeventive in varstv aokolja./The policy of NGOs in the field of health prevention is close to us	3	V času aktinvosti v okviru Mestna občine Koper (dan zdravja, ), Teden mobilnosti v septembru./During the activities within the Municipality of Koper (Health Day), Mobility Week in September.				1		1-2 letno samoiniciativno brez posebnega vabila. / 1-2 years on our own initiative without a special invitation.
160	slhc160	sl	hc	2006			3	hc_spec	4		0	patients		0	502	0		0		25		0				0				0					0		3		1			1			2		1
161	slhc161	sl	hc	2007			2	hc_spec	4		0	patients			610			0		30		1	(Anonymized)			1	(Anonymized)	1	(Anonymized)	1	(Anonymized)	1	UmbNAT: Slovenska filantropija		2		3		1				Nimamo nasprotujočih organizacij.... Z organizacijami bolnikov z našega področja pa se redno in dobro povezujemo v skupnih prizadevanjih in v skupnih projektih./We have no opposing organizations ..../ We regularly and well connected with patient organizations from our field in joint efforts and joint projects.		2		4		približno petkrat letno / approx. 5 times a year
162	slhc162	sl	hc	2007			3	hc_spec	4		0	health promotion/awareness		0	367	0		0	V Sloveniji je Združenje EuropaColon SLovenija s sedežem v Ljubljani, a deluje v vsem slovenskem prostoru. Smo del evropske organizacije Digestive Cancers Europe./In Slovenia, the EuropaColon Association Slovenia is based in Ljubljana, but operates throughout Slovenia. We are part of the European organization Digestive Cancers Europe.		Da, vsi smo prostovoljci, a si prizadevamo za profesionalizacijo našega dela z vsaj enim redno zapslenim članom./Yes, we are all volunteers, but we strive to professionalize our work with at least one regularly employed member.	1	(Anonymized)			0				1	(Anonymized)				0	trenutno ni nihče zaposlen, vsi delamo na prostovoljni osnovi./currently no one is employed, we all work on a voluntary basis.	4	Odpirajo se specializirana društva, ki pokrivajo posamezne rake, kar je po našem mnenju pozitivno, saj se potrebe bolnikov z različnimi oblikami raka med seboj razlikujejo./Specialized associations are being opened to cover individual cancers, which in our opinion is positive, as the needs of patients with different forms of cancer differ from each other.	1	zaradi pomanjkanja kadra se politično premalo udejstvujemo./due to lack of staff, we are not doing enough politically.		2			3	Ministrstvo za zdravje, ZZZS / Ministry of Health ,The Health Insurance Institute of Slovenia	3		tri- do štirikrat - three to four times
163	slen163	sl	en	2001			3	en_prot	4	3	0	nature protection		0	40			1	It is an umbrella and is included in the Hunting Association of Slovenia	0		1	(Anonymized)			1	(Anonymized)			1	(Anonymized)				0		3		3	Low level of inclusiveness					3		2		2
164	slen164	sl	en	2017			3	en_gen	4		0	promotion of e-mobility (raising public awarness, informations)		0	185			0		70		0				0				0					0				1			3			2		2		4
165	slen165	sl	en	2003			3	en_prot	4		0	nature protection		0	100			0		3		1	(Anonymized)	1	(Anonymized)	1	(Anonymized)	1	(Anonymized)	1	(Anonymized)	1	CNVOS; SLOGA, Environmental Center		7		3		4		Parliamentary parties	3		Stakeholders from economy, policy-makers, civil society	3		3	More than twice a year, but not evety month	3
166	slen166	sl	en	1992			3	en_gen	1	3	1	business association		35	280			0			All members	0				1	(Anonymized)	1	(Anonymized)	0					0		4	Energy associations are being formed due to new areas in the process of energy restructuring	1	Professional and apolitical organization	None	3	At our conferences and events there are also "opposite" organizations with different views		4		2	Ministrstry helds public consultations where our organization is active	5
167	plen167	pl	en	1993			3	en_prot	3		1	environmental education, promotion, protection		0	23	0		0		5		0				0				1	(Anonymized)				6			nie rozumiem pytania / I don't understand the question	1			1				nie rozumiem pytania / I do not understand the question.		nie rozumiem pytania / I don't understand the question	0
168	slen168	sl	en	2003			3	en_prot	4	3	0	ecology (collective good)		0	120			1	joins societies and institutions (members) and connects some CI and NGOs in the field of environmental protection	120		0				1	(Anonymized)			0					1		4	The number of environmental NGOs has grown by half in the last ten years (approximately 180 in the MOP register)	1	They are not dependent on political parties	All; only occasionally	4	Also environmnetal NGO have different views; some of them are connected with the competent Ministry and financed.	Societies:Ecologists without borders, Eco Circle, private institution Umanotera ...	3		1	There have been no consultations with previous governmnet	1
169	plhe169	pl	he	1989			3	he_gen	3		1	environmental protection		11	127	0		0		25		0				0				0					127		4		1			1			2		2		2
170	slen170	sl	en	2013			3	en_prot	4	1	0	ecology (collective good)		1	5			0		20		0				1	(Anonymized)			0					8		3		2		Left, SD	2			1		2
171	plhe171	pl	he	2001			3	he_spec	4		0	supprot for doctoral students		0	164	0		0		15		0				0				0					1		5		1		nie dotyczy / not applicable		Prowadzimy działalność interdyscyplinarną i apolityczną, stąd trudno wskazać grupy interesu mające interes przeciwstawny do naszego.	nie dotyczy	2		3		0
172	slen172	sl	en	2005			3	en_prot	4		0	ecology (collective good)		0	20			0		20		0				0				1	(Anonymized)				2	1-2	3		1						3	Cooperation in Association of energy certificate manufacturer ZIEI	3	(Anonymous) cooperates actively with the Ministry based on the need
173	slen173	sl	en	2010			3	en_prot	4		0	ecology (collective good)		0	10			0		4		0				0				0					2		4		1			2			3		3		2
174	plen174	pl	en	1990			3	en_prot	3		1	promotion of energy savings		0	30	0		0		0		1	(Anonymized)			0				1	(Anonymized)				13		4	Nominalnie liczba organizacji może wzrasta ale aktywność maleje - efekt zniechęcenia. / Nominally, the number of organizations may be increasing, but activity is decreasing - a discouragement effect.	2	W zasadzie nie jesteśmy, zapleczem konkretnej partii politycznej, natomiast jesteśmy zapraszani na różne spotkania organizowane przez partie polityczne w których czasami uczestniczymy. / In fact, we are not the backbone of any specific political party. Yet we are invited to various meetings organized by political parties in which we participate.		1	W przypadku tematów związanych z poprawą efektywności energetycznej gospodarki trudno jest wskazać grupy mające jawnie przeciwstawne interesy, więc z takimi grupami teoretycznie się nie kontaktujemy. Jednak biorąc pod uwagę, że partykularne interesy poszczególnych podmiotów/aktorów są niekonieczne zbieżne i prowadzące do optymalnych rozwiązań w zakresie poprawy efektywności energetycznej gospodar…	Przedsiębiorstwa energetyczne, stowarzyszenia producentów urządzeń, instytucje finansowe, jednostki samorządu terytorialnego i ich związki, ekologiczne instytucje pozarządowe / Energy enterprises, associations of device manufacturers, financial institutions, territorial self-governing units and their associations, non-governmental ecological associations	3		3		0
175	plen175	pl	en	2008			3	en_re	3		1	promotion of clean energy		0	32	0		0		0		0				0				0				Formą działalności SGPEO jest stowarzyszenie, działalność ukierunkowana jest na współpracę z innymi podmiotami zajmującymi się rozwojem odnwialnych źródeł energii. Niecelowe i trudne do pogodzenia z formułą stowarzyszenia gmin jest członkostwo w w innej organizacji.	1		3		3	w zależności od potrzeb / depending on needs	Nie ma żadnego ograniczenia, w zależności od potrzeb. / there is no limitation, depending on needs.	3	W zależności od potrzeb częstotliwość ulega znaczącym zmianom.	Ze wszystkimi organizacjami zajmującymi się odnawialnymi źródłami energii. / with all organizations dealing with renewable energy sources	3	W zależności od potrzeb częstotliwość może znacząco się zwiększać. / depending on needs, the frequency may significantly increase.	3		frequently, depending on desing of laws regarding energy
176	plhe176	pl	he	2002			3	he_spec	4		0	law students association		1	1300	0		0		0		0				0				0					0				1			1			1		1		0
177	plen177	pl	en	1991			3	en_gen	1		1	electric business association		85	86	0		1		16		0				0				1	(Anonymized)				0		4	POWSTAŁO KILKA NOWYCH ORGANIZACJI / Several new organizations were established	1	PARTIE POLITYCZNE ŻYJĄ WALKĄ O WYBORCĘ W SFERACH SPOŁECZNO-HISTORYCZNYCH A SPRAWY GOSPODARCZE SĄ NA DALEKIM PLANIE / POLITICAL PARTIES LIVE THE BATTLE FOR ELECTIONS IN SOCIAL-HISTORICAL SPHERES, AND ECONOMIC ISSUES ARE ON THE LONG-TERM PLAN		1	NIE MAMY ZDEFINIOWANYCH GRUP O PRZECIWSTAWNYCH INTERESACH / WE DO NOT HAVE DEFINED GROUPS FOR OPPOSING INTERESTS		3		4		we are called on as consultation partners
178	plen178	pl	en	2015			3	en_prot	4		0	civic organization, clean air		0	275	0		1	PAS jest organizacją parasolową dla lokalnych alarmów smogowych w Polsce	270		0				0				0					3				3			4	Są to zwykle przedstawiciele grup popierających inne podejście do spalania węgla, stykamy się na prelekcjach przez nas organizowanych /They are usually representatives of groups supporting different approach to fuel combustion. We meet lectures which we organize.		2		2		4
135	slhe135	sl	he	1993			3	he_gen	2		1	employees union		20	2000	30		1	The umbrella union combines the trade unions of individual institutions.	0		1	(Anonymized)			0				1	(Anonymized)				2		3					4		VSS and SVIZ	4
189	slhe189	sl	he	2011			3	he_gen	4		0	students, unemployed			1300			1	We are a union and at the same time a national youth organization, with regional committees across Slovenia	0		1	(Anonymized)			0				1	(Anonymized)				3		2	The number of national youth organizations is declining, as is membership in trade unions	4		All	4	The government is often our opposite organization	The government, ministries, political parties	4	Institute of RS for employment, Inspectorate RS for work	3		3
133	slhe133	sl	he	1990			1	he_gen	2		1	teachers unions, trade union (see line above 154)						0				0				0				0
187	slhe187	sl	he	2008			3	he_spec	2		1	promotion of interests of evaluators (as a business)			10			0			Yes	1	(Anonymized)			1	(Anonymized)			0					0		4		1			3		Regional and euroepan association	2		2		2
132	slhe132	sl	he	1987			3	he_gen	3		1	teachers unions (generally classified as concentrated in the litearture. Eg. Terry moe)			366			0		0		0				0				1	(Anonymized)				0		4		1			1			1		1
179	slhe179	sl	he	1997			3	he_spec	2	3	1	teachers union, trade unions			60			0		60		1	(Anonymized)	1	(Anonymized)	1	(Anonymized)			0					0		3		2			3		Society of teachers - German, French, etc.			2		3
181	slhe181	sl	he	1998			3	he_spec	5		1	professional association			100			0		100		0				0				0					0		3	in terms of research in the field and promotion of philosophy (as a professional association)	1		None	1		/	1		1		0
126	slhe126	sl	he	1968			3	he_spec	5		1	promotion of political science interests			25			0		25	All are volunteers	1	(Anonymized)			1	(Anonymized)			0					0		3		1			1			2		1
183	slhe183	sl	he	1999			3	he_gen	4	3	0	students			1000	54		1		1000		1	(Anonymized)			0				0					7		4	There are initiatives to establish new student organizations in Slovenia.	3	Cooperation with Ministries (MIZŠ, MDDSZEM) is very good - monthly. With political parties based on need.	All	4	We have good relations with common organizations in youth sector	Young Council of Slovenia, Trade union Young plus, Student organization of Slovenia, trade unions from higher education, etc.	4		4	Based on the subject
127	slhe127	sl	he	1976			3	he_gen	4	3	1	students			500			0	A regional student organization joining at the University of Ljubljana field	300		1	(Anonymized)			0				1	(Anonymized)				15		2		4	They cooperate more with the representatives of Ministry	All				4	Regulators are legislative determined	4		4
182	slhe182	sl	he	1998			3	he_spec	4		0	students			30			0		0		0				0				0					0		3		1						1		1
188	slhe188	sl	he	2010			3	he_spec	5		1	promotion of professional interests (sociology)			20			0		0		0				0				0					0		4		1			1			1
256	slhe256	sl	he	1810			3	he_gen	5		1	university	universities do operate as interest groups to some extent and in some countries. But not in Slovenia. Please decide whether those org should be involved in a database.		5800			0		0		1	Dont know			0				0					5800		5				None				4		3
192	plhe192	pl	he	1995			2	he_gen	4		0	support for students		0	100	0		0		100		0				0				0					0			Jak większość członków Collegium Invisibile, jestem początkującym naukowcem, a nie od samego początku studiów z pełną uwagą śledziłem takie organizacje – stąd zarówo w skali kilku lat, jak i kilkunastu, nie mam podstaw, żeby ocenić, czy i jaka zmiana liczebna zaszła. / Like the majority of members of the (anonymous) I am a young academic and have not followed such organizations - hence, I have no…	1			1					1	Nie działam jeszcze w tym obszarze pięciu lat. / I have not been active in this area for five years.	0
257	slhe257	sl	he	1975			3	he_gen	5		1	university	universities do operate as interest groups to some extent and in some countries. But not in Slovenia. Please decide whether those org should be involved in a database.	13		19		1		1		1	(Anonymized)			1	(Anonymized)			1					82		3		3		Social democrats (SD), Nova Slovenija (NS)	3			3		3
194	plhe194	pl	he	2010			3	he_gen	3		1	support for students		0	5	0		0		30	10-50 osób w zależności od realizowanych projektów / 10-50 persons depending on the projects carried out	0				0				0					0		4		1			5	generalnie osoby zaangażowane w naszą działalność są również pracownikami naukowymi, doktorantami lub studentami / generally people involved in our activities are also academic staff, doctoral students and students.	Uniwersytet Wrocławski	1	nie ma takiej potrzeby / there is no such need	2	ale ZAWSZE byly to konsultacje pozorowane, niezaleznie od ekipy sprawujacej wladze / but they were ALWAYS sham consultations, regardless of the team in charge	4
195	huen195	hu	en	1990			3	en_gen	3	2	1	employee union		50	0	25	Mivel szervezetünk szövetség, a magyar törvények értelmében természetes tagja nem lehet. Az általunk képviselt tagszakszervezetekhez tartozó szakszervezeti tagok száma több mint 9000 fő. [As our organisation is an alliance/association, in the terms of hungarian law natural persons cannot be members. We have more than 9,000 union members in our member trade unions.]	1	Ágazati szakszervezeti szövetség vagyunk. A villamosenergia ágazatot egyedüli szervezetként képviseljük. [We are a sectoral trade union federation. We represent the electricity sector as the only organization.]	43	Az elnökségi tagságunk 8 fős, a szövetségi vezetőségünk 25 fős, a felügyelő bízottságunk 5 fős. Az Ifjusági tagozatunk vezetősége 3 fős, míg a nyugdíjas tagozat vezetősége 2 fős. [Our board membership is 8, our federal leadership is 25, and our supervisory board is 5. The management of our youth department is 3 people, while the management of the retirement department is 2 people.]	1	Anonymized			1	Anonymized			1	Anonymized				5		4		2	Minden évben legalább egyszer megkeressük az összes parlamentba jutott pártot. [We contact every parlimentary party at least once a year.]	FIDESZ, MSZP, LMP, Párbeszéd Magyarország [Dialogue Hungary], JOBBIK	4		Munkáltatói Szövetség, Pártok, Kormányzati szervek [Employers' Association, Parties, Government agencies]	1		2		5
196	huen196	hu	en	2010			3	en_re	1		1	business interests		300	50			0		10		0				0				1	Anonymized				5		3		2		Fides, Lehet Más a Politika [Fides, Maybe The Politics is Different]	1	Anonymized		4	Évente több alkalommal "anonimizálva" [Several times a year, Anonymized]	4	a területet érintő nemzeti és EU jogszabálytervezetek előkészítésénel rendszeresen kikérik a véleményünket, javaslatainkat. [Our opinions and suggestions are regularly sought during the preparation of draft national and EU legislation in this area.]	25
197	huen197	hu	en	2004			3	en_gen	1		1	business interests		35	0	0		1		0		0				0				0					4		3		1	Kifejezetten pártokkal nem, de a szakpolitikai irányítókkal (így elsősorban a minisztériummal) vannak konzultációk kb. félévente. [Not specifically with parties, but with regulators (hence, first and foremost with ministries) every half a year.]		4	Anonymized	Anonymized	4		4	Természetesen a konzultációk száma időben jelentősen eltér, de évente több alkalommal vannak ilyenek mind a szaktárca (ITM), mind az Energiahivatal (MEKH) szervezésében. [Of course, the number of consultations varies considerably over time, but there are several times a year in both the Ministry (ITM) and the Energy Office (MEKH).]	25
198	huen198	hu	en	2004			3	en_gen	1		1	business interests			60000	6		1		5000		0				0				0					0		3		2		Ellenzéki parlamenti pártokkal [With opposition parliamentary parties]						4		0
199	huen199	hu	en	1990			3	en_re	2		1	energy efficiency as public good			50			0		1		1	Anonymized			0				0					0		1		1			1
200	plhe200	pl	he	2014			3	he_gen	3		1						10 pracowników oraz grupę ok 40 ekspertów / 10 employees as well as a group of around 40 experts	0		2		0				0				0					10		4		1	Nie kontaktujemy się z partiami politycznymi. Uczestniczymy w debacie publicznej, czasami sami ją inicjujemy (zarówno stacjonarnie, jak również on-line), a ewentualne wnioski i rekomendacje przekazujemy do właściwych ministerstw (niezależnie od partii). / We do not contact political parties. We participate in the public debate, and sometimes initiate them ourselves (both on site as well as online…		1			4	Są to różne instytucje przestawicielskie, w szczególności ministerstwo. / there are different representative institutions, in particular the ministry	3		10
201	plhe201	pl	he	2007			3	he_spec	1		1				3000			0		3000		0				1	(Anonymized)			0					1		3		1			1			1		1
202	plhe202	pl	he	2010			3	he_gen	3		1				150			0		8		0				0				0					3				1						2		3		0
203	huhe203	hu	he	1989			3	he_gen	4		1	largest domestic students union			1400	4		1		13		0				1	Anonymized			0					0		4		1		Abszolút politikasemlegesek vagyunk [We are absolutely politically neutral]	1		Nem tudok megnevezni ellentétes érdekképviseletet, nincsen szerencsére. [I can’t name opposing advocacy, fortunately there isn’t one.]	2	Leginkább fél évente, szemeszter elején mutatjuk be tevékenységünk tervezetét. [We present the draft of our activity mostly every six months, at the beginning of the semester.]
204	plen204	pl	en				3		1		1	business		60				0		0		1				0				0					2		3		3		ze wszystkimi które chcą rozmawiać, a nie zawsze chcą / with all that want to talk	3	To jest źle sformułowane pytanie. Nasi przeciwnicy nie są zainteresowani konsultacjami tylko konfrontacją. / this is a poorly worded question. Our opponents are not interested in consultations, rather only confrontation.		4		2
205	plen205	pl	en	2014			3	en_prot	4		0				3			0		1		0				0				0					0				3		PiS, PO	3	Uważamy że samorząd lokalny i rząd centralny mają tak naprawdę przeciwstawne interesy / we believe that local self-government and the central government really have opposing interests.		2		2	Raz, przy okazji prac nad ustawą o elektromobilności zostaliśmy zaproszeni na spotkanie przez Ministerstwo Rozwoju. / Once when working on a law on electro-mobility, we received invitations to meet with the Ministry of Development
206	huen206	hu	en	1992			3	en_gen	1		0	business		65	0	3		1	"Anonimizálva" melynek tagsága körébe kisebb hasonló profilu egyesületek is tartoznak. [Anonmyzed. Its membership also includes smaller associations with similar profiles.]			1	Anonymized	1	Anonymized	1	Anonymized			1	Anonymized				3		3			Szakmai szervezet lévén nem pártpolotikával, hanem szakmai érdekérvényesítéssel foglalkozunk, a minisztériumi, főhatósági, parlamenti kezdeményezéseinkkel. [As a professional organization, we do not deal with party politics, but with the enforcement of professional interests, we are in conctact with ministries, regulatory agencies, and "parliamentary initiatives" (??).]					4	Ez az aktuális problémafelvetéstől, a szakmai javaslatkérések gyakoriságától függ. [It depends on the current problem ie the frequency of professional requests.]	2
207	plhc207	pl	hc	2005			3	hc_gen	3		1					40		0		5		0				0				0					1		3		1			1			4	konsultacje odbywają się w ramach konsultacji społecznych, a nie celowanych konsultacji dedykowanych naszemu stowarzyszeniu, trudno określić jak często one się odbywają - kiedy pojawia się nowy akt prawny / The consultations take place within the framework of social consultations, not targeted consultations dedicated to our association; it is difficult to determine how often they take place - whe…	4
208	huhc208	hu	hc	1989			3	hc_spec	5		1	information, coordingation of professional and scientific work			450			0		10		1	Anonymized			0				1	Anonymized				2	2 részmunkaidős [2 part-time employees]	1		1			2			2		2		5
209	huhc209	hu	hc	2018			3	hc_alt	5		1	unifying professionals			22			0		6		0				0				0					0		4		1			3	Anonymized	Anonymized	1	We are only one year old, at the beginning of our activities. We do intend to consult regulatory authorities once we have prepared for it.	1
210	huhc210	hu	hc	2004			3	hc_prev	3		1	coordination and strategies; science			0	17		1		7		0				0				0					0		3	Négy szakmai ernyőszervezetműködik évek óta a területen. [Four professional umbrella organizations have been operating in the field for many years.]	1			1	[The advocacy groups operating in the field has close and formal cooperation since 2014)		2	A területen működő ernyőszervezetek évente megrendeznek egy un. Civil Fórumot, melyre meghívják a területen működő szabályozó hatóságokat is. Az utóbbi években a hatóságok megjelenése ezeken a rendezvényeken kevéssé jellemző. [Umbrella organizations operating in the area hold an annual so-called Civil Forum, to which regulators in the field are also invited. In recent years, the appearance of the…	2	A területen működő ernyőszervezetek évente megrendeznek egy un. Civil Fórumot, melyre meghívják a terület kormányzati képviselőit is. Az utóbbi években a kormányzati képviselők megjelenése ezeken a rendezvényeken kevéssé jellemző. [Umbrella organizations operating in the area hold an annual so-called Civil Forum, to which government representatives in the area are also invited. In recent years, t…	0
211	plhc211	pl	hc	1989			3	hc_gen	1		1			12000		8	Z dziedziny ochrony zdrowia / in the area of health care Związek Pracodawców Medycyny Prywatnej Polska Federacja Szpitali INFARMA Porozumienie Zielonogórskie Związek Pracodawców Aptecznych PHARMAnet PFPŻ POPON OSSP	1	Jesteśmy najstarszą i największą organizacją w Polsce.			1	(Anonymized)	1	(Anonymized)	1	(Anonymized)	1		0					20		4	ZPP w RDS - nowa organizacja / ZPP in the RDS - new organizations	5		Z PiS i PO / with PiS and PO	4		Inne organizacje działające w ramach RDS / other organizations active in the framework of the RDS (Council of Social Dialogue)			3
212	plhc212	pl	hc	2006			3	hc_gen	4		0				100			0		8		0				1	(Anonymized)			0					0		3		1			1					1
213	plhc213	pl	hc	1991			3	hc_gen	1		1			1	12			0		0		0				0				0					10		3		1			1			1		1		0
214	huhc214	hu	hc	2006			3	hc_spec	4		0	patients and scientific research			200			0		8	5-10 fő, feladattól függően [5-10 people, depending on the task]	1	Anonymized			0				0					0		4		1			1			3			Ezt a tevékenységet a RIROSZ tudja és végzi a kormányzati szervekkel [RIROSZ knows and carries out this activity with government agencies]	0
215	huhc215	hu	hc	1966			3	hc_spec	5		1	workers in internal medicine			800			0				0				0				1	Anonymized				2		4		1			2			2		2
216	czhe216	cz	he	1994			3	he_spec	3		1	professional group			160			0		0	0, nicméně pozice vedení společnosti, tj, předsednictva a výboru není nijak placena. [0, however, the position of the company's management, ie, the board and the committee is not paid in any way.]	0				1	International Political Science Association			0					3		3	Ale nejsem si jist. Neznám čísla, je to spíše odhad. [But I'm not sure. I don't know the numbers, it's more of an estimate.]	1	Problémem je, že společnost byla po dlouhou dobu prakticky neaktivní. Jednotlivý členové pravděpodobně konzultují, ale spíše jako zástupci vlastních pracovišť - kateder a výzkumných institutů [The problem is that civil society has been virtually inactive for a long time. Individual members probably consult, but rather as representatives of their own workplaces - departments and research institute…		1			1		4	Pokud budeme brát obor činnosti vzdělávání a nikoli politologie, tam ke konzultacím nedochází. [If we take the field of education and not political science, there is no consultation.]	vůbec [neve]
217	czhc217	cz	hc	2008			3	hc_spec	2		0	employment support and education activities						0		0		0				0				0					25				2			1					1
218	czhc218	cz	hc	1993			3	hc_spec	4		0	patients						0				0				0				1	Asociace komunitních služeb [Association of Community Services]	1	Platforma pro transformaci péče o duševní zdraví, z.s. [Platform for the Transformation of Mental Health Care]		30		4		1			3			2		2
219	czhc219	cz	hc	1995			3	hc_spec	4		0	patients			8			0		25		0				0				1	Asociace komunitních služeb v oblasti duševního zdraví (AKS) [Association of Community Mental Health Services]				130		4		1						4
220	czhc220	cz	hc	2017			3	hc_spec	4		0	patients			40			0		40		0				0				1	Platforma pro transformaci péče o duševní zdraví, z.s. [Platform for the Transformation of Mental Health Care, z.s.]						4		2						2
221	czhc221	cz	hc	1990			3	hc_spec	4		1	health prevention, information but part of a bigger organisation			130			0				1	HORATIO European psychiatric nurses association			0				0							4		1						4		2
222	czhc222	cz	hc	1993			3	hc_spec	5		1	doctors			98			0		0		1	ESCAP [European Society for Child and Adolescent Psychiatry]			0				0							4		3						3		3
223	czhc223	cz	hc	2001			3	hc_spec	4		0	patients			200			0		5		1	Gamian [Global Alliance of Mental Illness Advocacy Networks-Europe]			0				1	Platforma pro reformu psychiatrické péče [Platform for psychiatric care reform]	1	Národní rada zdravotně postižených [National Council of the Disabled]		16		3								3		3
224	czhc224	cz	hc	1995			3	hc_spec	4		0	patients			6	6		1				1	CARe Network			0				0					10		5		1			1			4		4
225	czen225	cz	en	2007			3	en_re	1		1	business interest		20	100	3		1		4		1	European Biogas Association			0				1	Česká technologická platforma pro udržitelnou chemii [Czech Technology Platform for Sustainable Chemistry]	1	Česká technologická platforma pro biopaliva, Asociace NGV [Czech Technology Platform for Biofuels, NGV Association]		3	3 (částečný úvazek, celkem 0,3) [3 (part-time, total 0.3)]	3		2			2		Zákon o podporovaných zdrojích energie, podpora biometanu a jeho využití v dopravě. [Act on Supported Energy Sources, Support for Biomethane and its Use in Transport.]	2		2		5
226	czen226	cz	en	1991			3	en_fossil	3		0	trade union, but of one firm only			90			0		0		0				1	Asociace samostatnýxh odborů - ASO [Individual trade union association - ASO]			1	Český odborvý svaz energetiků - ČOSE [Czech Trade Union of Power Engineers]				1	Na částečný úvazek pracuje předseda organizace [The chairman of the organization works part-time]	3		1	snažíme se být apolitičtí. [we try to be apolitical.]		4	Jsme připomínkovacím místem k návrhům zákonů, které potom posílá vláda do parlamentu. [We are a comment point on draft laws, which the government then sends to parliament.]		4	Jednání se zaměstnavatelem nad otázkami dalšího vývoje společnosti. [Negotiations with the employer on issues of further development of the company.]	4	Na úrovni asociace ASO dochází ke konzultacím, na úrovni svazu jednání se zaměstnavateli. [Consultations take place at the level of the ASO association, and negotiations with employers take place at the level of the association.]	60
227	czen227	cz	en	1990			3	en_prot	4		0	environmental organisation			13			0		25		0				0				1	Česká republika [Czech republic]				1		2		2		Strana zelených, KDU-ČSL, ČSSD, Česká pirátská strana, TOP09 [Green... Pirates...]	2		Zasílání připomínek k novelám zákonů, pař. stavební zákon č. 183/2006 Sb., zákon o ochraně přírody a krajiny č. 114/1992 Sb., zákon o urychlení výstavby infratsruktury č. 416/2009 Sb. [Sending comments on amendments to laws, steam. Building Act No. 183/2006 Coll., Nature and Landscape Protection Act No. 114/1992 Coll., Act on Accelerating Infrastructure Construction No. 416/2009 Coll.]	1				2
228	czen228	cz	en	1992			3	en_nu	5		1	unites business interests?	please check		150	30		1		0		1	European Nuclear Society			0				0					1		2		3		Se všemi. [with all]	4			4		3		2
229	czen229	cz	en	1990			3	en_fossil	3		0	trade union, but of one firm only			1350			0	ne jsme základní organizací Odborového svazu OS ECHO [no, we are the basic organization of the ECHO Trade Union]	0		1	industriAll Europe			0				0					3		3		3		s parlamentními [with parliamentary]	2		parlamentní a regionální zastoupení [parliamentary and regional representation]	3		4	RHSD = Tripartita tj. vláda +odbory+ zaměstnavatelé [RHSD = Tripartite ie government + unions + employers]	0
230	czen230	cz	en	1998			1	en_fossil	5	1	1	unifies entrepreneurial persons			40			0		0		0				0				0					1
231	czen231	cz	en	1992			3	en_fossil	3		0	trade union			20			0		0		0				0				1	Český odborový svaz energetiků (ČOSE) pod Asociací samostatných odborů (ASO) [Czech Trade Union of Power Engineers (ČOSE) under the Association of Independent Trade Unions (ASO)]				2	1osoba na plný úvazek a 1 na smlouvu o výkonu práce. [1 person full time and 1 on a contract of employment.]	2		3	Jsme zastřešeni Českým odborovým svazem energetiků a výše Asociací samostatných odborů. Mají účast v Tripartitě při Úřadu vlády ČR. [We are covered by the Czech Trade Union of Power Engineers and above by the Association of Independent Trade Unions. They participate in the Tripartite at the Office of the Government of the Czech Republic.]	Napříč spektrem. Ale ne s SPD a podobnými. [across the political spectrum, but not with SPD and similar parties]	2	Velmi málo. [very little]	Zákoník práce, dostavba jádra. [Code of law for labour, completion of nuclear energy]	1		2	viz výše [see above]	1
232	czen232	cz	en	1992			3	en_gen	1		1	business	joint-stock company but very relevant for us!		25000			0	Společnost ČEZ, a. s. je aktivně zastoupena v řadě zájmových asociací, které prosazují obchodní zájmy, samostatně však není zastupující organizací. [ČEZ, a. s. is actively represented in a number of interest associations that promote business interests, but is not a representative organization on its own.]			1	eurelectric (zprostředkovaně přes ČSZE), Business Europe (zprostředkovaně přes Svaz průmyslu ČR) [eurelectric (through ČSZE), Business Europe (throught Svaz průmyslu ČR)			0				1	HK ČR [Hospodářská komora České republiky], Svaz průmyslu ČR [HK ČR, Confederation of Industry of the Czech Republic]	1	ČSZE [Český Svaz Zaměstnavatelů V Energetice [Czech Association of Employers in Energy]]		5311	5311 FTE [5311 full time employees]	3		1	Naše organizace jedná na různých pracovních úrovních se zástupci relevantních ministerstev, ústředních orgánů státní správy či zástupci územně samosprávných celků. [Our organization negotiates at various working levels with representatives of relevant ministries, central state administration bodies or representatives of territorial self-governing units.]		4	Aktuálně se řeší otázka budoucí výstavby nových jaderných zdrojů v ČR, kde jednají naši zástupci s vládním zmocněncem pro JE. [The issue of the future construction of new nuclear power plants in the Czech Republic, where our representatives are negotiating with the Government Plenipotentiary for NPPs, is currently being addressed.]		3		4		60
233	czen233	cz	en	2013			1	en_re	5	4	1	supports entrepreneurial persons and partners with the state			48			0		2		0				0				1	Komora OZE [Chamber OZE]				3
234	czen234	cz	en	2010			3	en_gen	1		1	business		25	25			0		0		0				0				1	Aliance Šance pro budovy, Svaz moderní energetiky [Alliance Chances for Buildings, Union of Modern Energy]				2	2, oba na částečný úvazek [2, both part-time]	4		3	we are not involved in political parties as part of the nature of the organisation	KDU-ČSL, ANO, ČSSD, Piráti [Pirates], TOP09	2	prostřednictvím Aliance Šance pro budovy [through the Chances for Buildings Alliance]	Aliance Šance pro budovy [Alliance Opportunities for buildings]
235	czen235	cz	en	1995			3	en_prot	4		0	environmental organisation			45			0		3		0				0				1	Zelený kruh [Green Circle]	1	Síť ekologických poraden, Klimatická koalice [Network of environmental counseling, Climate Coalition]		3		4	Souvisí to s rozvojem na poli obnovitelné energetiky a na druhé straně straně s vládní orientací na rozvoj jaderné energetiky. [This is related to the development in the field of renewable energy and, on the other hand, to the government's focus on the development of nuclear energy.]	4	Možná o trochu méně, než jednou za měsíc, ale více, než 2 x do roka. Je to nárazové podle toho, jaká legislativa a na jaké úúrovni schvalování se připravuje či projednává. [Maybe a little less than once a month, but more than twice a year. It is depending on what legislation and at what level of approval is being prepared or discussed.]	Strana zelených, Česká pirátská strana, ANO, ČSSD, KDU-ČSL, STAN. [Green, Pirates...]	4	Míním tím ekologické organizace pracující na poli energetiky. Obvykle konzultují ministerstva, nikoliv vláda jako celek. A nepočítaje formální procesy typu SEA. [By this I mean environmental organizations working in the field of energy. They usually consult ministries, not the government as a whole. And not counting formal SEA [Strategic Environmental Assessment] processes.]	Zelený kruh, Hnutí DUHA, Greenpeace, Calla, CDE, ale i další. [Green Circle, Rainbow Movement, Greenpeace, Calla, CDE [Hydrocyklony CDE Česká republika a Slovensko?], but also others.]	1	Prakticky vůbec. [Practically not at all.]		Tato otázka již je výše. [This question is already above.]	5
236	czen236	cz	en	1992			3	en_gen	3		0	trade union			2500	18	Odborový svaz ČOSE aktuálně sdružuje 18 odborových organizací z oblasti české energetiky. Kromě zástupců uhelných elektráren a tepláren jsou v něm zastoupeny i organizace vodních elektráren a jaderné elektrárny Dukovany. [The trade union ČOSE unites at the moment 18 trade unions from the area of czech energetics. Apart from representatives of coal-fired power plants and heating plants it also inc…	1	Odborový svaz ČOSE aktuálně sdružuje 18 odborových organizací z oblasti české energetiky. Kromě zástupců uhelných elektráren a tepláren jsou v něm zastoupeny i organizace vodních elektráren a jaderné elektrárny Dukovany. [The ČOSE trade union currently unites 18 trade unions from the Czech energy sector. In addition to representatives of coal-fired power plants and heating plants, the organizatio…	1	V podstatě jsme všichni dobrovolníci. Odborovou práci děláme bez nároku na odměnu. [Basically, we are all volunteers. We do union work without the right to remuneration.]	0				0				0					1	1 plný úvazek - účetní [1 full time - accountant]	2		2	Jedná se o nepravidelné konzultace založené na osobních vztazích, zatím bez výraznějšího dopadu do politického procesu. [These are irregular consultations based on personal relationships, so far without a significant impact on the political process.]	ČSSD, Piráti [Pirates], KSČM	1		Nevím [IDK]	1		1		0
237	czen237	cz	en	2013			3	en_gen	5	1	1	unites suppliers of energy		18			17 právnických osob (nezávislí dodavatelé energií) [17 legal perosns (independent energy suppliers)]	0			17 právnických osob (nezávislí dodavatelé energií) [17 legal entities (independent energy suppliers)]	0				0				0					5		4		4	nejedná se o konzultaci s politickými stranami, ale s orgány státní správy [this is not a consultation of political parties, but of state administration bodies]		4	nikoliv vláda, ale orgány státní správy (ministerstva, úřady apod.) [not the government, but state administration bodies (ministries, authorities, etc.)]		4		3		10
238	czen238	cz	en	2016			3	en_gen	1		1	business that supports entrepreneurial persons			2000	0		1	koordinaci ke společnému cíli - změnit negativní současný stav v daném oboru [coordination to a common goal - to change the negative current situation in the field]	5		0				0				0					2		5		5			4	mohu mluvit jen za nás [I can only speak for us]		4			jak to mám vědět? Netuším s kým jiným se baví. [How do I know? I have no idea who else they are communicating with.]	15
239	czen239	cz	en	1990			3	en_gen	3		0	trade union	possibly regional?		98000	680		1			To se nedá říci. [That can't be said.]	1	industriAll Europe	0		1	IndisustriaLL Global Union			1	industriAll Global union				82	80-84	3		4			4			1		4
240	czen240	cz	en	2007			3	en_re	4		0	information on renewables and projects			6	0		1		2	jak kdy ,pakliže děláme tiskovku, nebo besedu, nebo poradnu, pak pomáhají [it depends, if we are doing a press conference or discussion round, or have a consultaiton, then they help]	0				0				0				Jsme členy KONEP = Koalice nevládních organizací Východ.Čechy [We are members of the KONEP Coalition of NGOs East Bohemia]	2	jen 2 na smlouvu o provedení práce [only 2 per contract to perform the work]	3		2		ČSSD, Zelení, Místní strany v Kraji v komunální politice [ČSSD, Greens, Local parties in the Region in communal politics]		nepamatuji se [I don't remember]		2		2		5
241	czen241	cz	en	2018			3	en_gen	1		1	business		13	14	1		1	Zastřešujeme kolektivní členy z oblasti moderní energetiky a souvisejících oblastí. [We cover collective members from the field of modern energy and related areas.]	5		0				0				0					5		5	Bohužel se tříští síly a vzniká více drobných zájmových uskupení. Proto je potřeba mít zastřešující subjekt, který bude vše koordinovat. [Unfortunately, the forces are fragmenting and more small interest groups are emerging. Therefore, it is necessary to have an umbrella organization that will coordinate everything.]	4		ANO, ČSSD, ODS, Piráti, KDU-ČSL, TOP09	4	Myšleno zástupci vlády na úrovni ministrů. [Thought by government representatives at ministerial level.]		4	Spolupráce s Energetickým regulační úřadem funguje a v současné době je pravidelná a konstruktivní. [Cooperation with the Energy Regulatory Office is working and is currently regular and constructive.]	4		60
242	czen242	cz	en	2013			1	en_gen	5		1	protection of interests of entrepreneurs			33	25		1		0		0				0				0					4
243	czen243	cz	en	2013			3	en_gen	5		1	unites specialists/professionals/experts		0	514			0				0				0				0																	4	Konzultujeme: novely, zákony a prováděcí vyhlášky [We consult: amendments, laws and implementing regulations]
244	slhc244	sl	hc	2011			3	hc_gen	4		1	professional association		0	3891	0		0	Delujemo po celotni Sloveniji. Trenutno imamo 168 skupin v 69 občinah./We operate throughout whole country. We currently have 168 groups in 69 municipalities.	681	Temeljimo na prostovoljcih in oni so glavni, da delujemo. Z 681 imamo sklenjen Dogovor o prostovoljstvu./We are based on volunteers and they are the main ones to work. We have concluded a Volunteering Agreement with 681 volunteers.	0				0				1	(Anonymized)	1	CNVOS, Consulta		6		3		1	Smo aktualni ob lokalnih volitvah (župani)./We are currently in local elections (mayors).	Nobeno/none	1		Motijo nas edino inšpekcijski pregledi./We are only bothered by inspections.	4	CNVOS, Consulta, financer	3	Ministrstvo za zdravje in NIJZ/Ministry of Health and National Institute of Public Health	Zmeraj se odzovemo povabilu, obvestilu/We always respond to an invitation
245	slhc245	sl	hc	2013			3	hc_gen	2		0	professional association		0	3537	0		0	V Republiki Sloveniji delujeta dve enakovredni organizaciji, ki sta krovni organizaciji/There are two equivalent organizations in the Republic of Slovenia, which are umbrella organizations		celotno vodstvo deluje na prostovoljni ravni, nihče ni zaposlen v organizaciji/the entire management works on a voluntary level, no one is employed in the organization	0				0				0					0		3		1	potrebno bi bilo striktno ločiti politiko od stroke/it would be necessary to strictly separate politics from the profession	0	1	"nasprotujoč" strokovna organizacija nas ne priznava in ne želi sodelovati z nami / the “opposing” professional organization does not recognize us and does not want to work with us	Zveza strokovnih društev medicinskih sester, babic in zdravstvenih tehnikov Slovenije/ ASOCIATION OF PROFESSIONAL SOCIETIES OF NURSES, MIDWIFES AND HEALTH TECHNICIANS OF SLOVENIA	5		1	z nami nikoli, z drugo enako organizacijo pa večkrat (točno število nam zaradi tajnosti srečanj ni znano)'/never with us, but with another similar organizations several times (we do not know the exact number due to the secrecy of the meetings)	nikoli nismo bili vabljeni, čeprav smo večkarat poslai prošnjo za srečanje / we were never invited, although we repeatedly sent a request for a meeting
246	slhc246	sl	hc	2015			3	hc_spec	4		0	patients, awareness, disease management			30			0	Ni drugih organizacij na področju hepatitisa./There are no other organizations in the field of hepatitis.	30		1	(Anonymized)			0				0					1			ne vem./I don't know	1			1			1		1
247	slhc247	sl	hc	2015			1	hc_gen	4		0	health promotion/awareness			35			0				0				0				0									1
248	slhc248	sl	hc	2015			3	hc_gen	4		0	health promotion/awareness			100			0		11	Vsi člani upravnega odbora (11) delajo prostovoljno, prav tako ostali člani društva, ki pomagajo društvu pri njegovih aktivnostih./All members of the board of directors (11) work voluntarily, as do other members of the association who assist the association in its activities.	0				0				0					0		3		1	Društvo za zdravje naroda je apolitična institucija, ki je s strani pristojnega ministrstva RS prejelo status društva, ki deluje v javnem interesu. Društvo deluje izključno v korist državljanov Republike Slovenije./The Association for the Health of the Nation is an apolitical institution that has received the status of an association operating in the public interest from the competent ministry of…		1	Društvo za zdravje naroda z 'nasprotujočimi' organizacijami aktivno sodeluje v smislu posredovanja pobud, predlogov, idej in nasvetov za izboljšanje zdravstvenega sistema, zakonodaje in področja zdravstva v Republiki Sloveniji. Drutšvo pri omenjenih organizacijah ne išče nasvete, vendar ponuja rešitve, predloge, ki so že preizkušeni v primerljivih zdravstvenih sistemih v tujini in so nuja pri reš…		1	Tudi s temi instuticijami se Društvo za zdravje naroda ne posvetuje, ampak sodeluje v smislu izboljšanja področja zdravstva v Republiki Sloveniji./The National Health Association also does not consult with these institutions, but cooperates in terms of improving the field of health care in the Republic of Slovenia.	1	(Anonymous) ni nikoli prejelo povabilo na osnovi samoiniciative kakršnegakoli organa vlada Repiblike Slovenije. Je ravno nasprotno. Društvo na osnovi aktivne vloge pri opozarjanju in posredovanju svojih predlogov in pobud, ki si izključno v interesu bolnikov, državljanov Republike Slovenije./(Anonymous) has never received an invitation on the initiative of any body of the Government of the Republ…	Ne beležimo števila srečanj, je bilo pa večkrat./We do not record the number of meetings, but there have been several.
249	slhc249	sl	hc	2015			3	hc_spec	4		0	patients, prevention awareness		8	127		127, 1800 UPORABNIKOV/127, 1800 USERS	0		256		1	(Anonymized)	1	(Anonymized)	0				1	(Anonymized)				250		4	število organizacij se rahlo povečuje, vendar se ne povečuje intenzivnost vplivanja na oblikovanje politik/the number of organizations is increasing slightly, but the intensity of influencing policy-making is not increasing	1	s strankami se ne posvetujemo, najbližje bi bilo "kampanjsko lobiranje"/we do not consult with political parties, the closest would be "campaign lobbying"	tista, ki lahko spremeni situacijo na bolje, v skladu z našim poslanstvom in cilji / one that can change the situation for the better, in line with our mission and goals	4	po potrebi / if nescessary	iniciative uporabnikov, svojcev, profesionalne organizacije javnih institucij / initiatives of users, relatives, professional organizations of public institutions	4	po potrebi/if nescessary		ni bilo posvetovanje, zgolj informiranje o ukrepih oziroma potrditev njihovih odločitev / there was no consultation, only informing about the measures or confirming their decisions	redno, če je bila povabljena /regularly if we are invited
250	slhc250	sl	hc	2015			3	hc_gen	3	2	0	patients, prevention awareness		0	3	3	S tremi bolnišnicami imamo sklenjeno pogodbo o delovanju sindikata znotraj institucije/We have a contract with three hospitals on the operation of the trade union within the institution	0		0		0				0				1	(Anonymized)				2		4	Čedalje več se pojavlja neformalnih civilnih iniciativ v dejavnosti zdravstva, ki delujejo predvsem preko socialnih omrežij/There are more and more informal civic initiatives in health care, which operate mainly through social networks.	3		Z vsemi / with all	1			3		3
251	slhc251	sl	hc	2015			3	hc_spec	3	4	0	patients, awareness, disease management				13		1		5		1	(Anonymized)			0				0					1		4		3				Nimamo nasprotujočih se organizacij / We don't have opposing organizations		1		3		2
252	slhc252	sl	hc	2016			2	hc_spec	5	2	1	professional association			32			0			Vsi delujemo prostoviljno, brez plačila./All of us work as a volunteers, without salary	0				1	(Anonymized)			0					0		3	Podobna društva znotaj UKC so se začela oblikovati ob centralističnem preoblikovanju UKC in marionetnih klinik, ko se je v prevelikem sistemu izgubila preglednost in ni bilo več možno organizirati določenih strokovnih vsebin brez nepotrebnih težav in zapletov. Z društvom (lastnim računom) je bilo mogoče izvesti marsikateri strokovni dogodek transparentno in z zelo namensko. porabljenimi sredstvi)…	1	Skušamo biti povsem apolitični./We are trying to be completely apolitical	Z nobeno. Stroka ne bi smela imeti nič s politiko in različnimi ideologijami. / With none. The profession should have nothing to do with politics and different ideologies.				2	KO pišemo poročilo za AJPES, potrebujemo strokovno pomoč,/When we're writing a report for AJPES, we need professional help,		Naše društvo sodeluje pri izvedbi določenih projektov v soorganizaciji z drugimi zdravniškimi združenji in takrat smo v navezavi tudi s področnim ministrstvom pri načrtovanju in izvajanju določenih strokovnih aktivnosti. / Our association participates in the implementation of certain projects in co-organization with other medical associations, and at that time we were also in contact with the reg…	enkrat kot soorganizator programa / once as a co-organizer of the program
253	slhc253	sl	hc	2017			1	hc_spec	4	5	1	professional, employees			60			0			vsi/all	1	(Anonymized)			0				0					0
254	slen254	sl	en	1993			1	en_gen	4		0	sustainable development promotion (collective good)			50			0		50	Yes, when needed, Most during Lifelong Learning Week (about 50). The rest are included depending on the content and scope of the projects	0				0				1	(Anonymized)	1	Plan B		2
190	slhe190	sl	he	2012			3	he_gen	2	3	1	higher education employees union						0			Members	1	(Anonymized)			1	(Anonymized)	1	(Anonymized)	1	(Anonymized)				0		4		1	The government is the main partner of trade unions	All		Dont understand the "rival/opposite" organizations		3		4	Hard to define
140	slhe140	sl	he	1995			3	he_gen	4		0	collective goods for university employees			21			0		21		1	(Anonymized)			1	(Anonymized)			0				membership in the Women's Lobby of Slovenia, which is not an umbrella organization	0		2	these are organizations that need to survive without concrete (material) social support /these are organizations that need to survive without concrete (material) social support	1	Apolitical organization	None						1		3
415	slhe415	sl	he	1981			3	he_gen	3	5	1	research institute	they claim to be business	0			(Anonymous) je javni raziskovalni zavod./ (Anonymous) is a public research institute.	0		10		0				0				1	(Anonymized)				350	ca. 350	4	Nastajajo novi privatni raziskovalni zavodi in nove ustanove terciarnega izobraževanja./New private research institutes and new tertiary education institutions are emerging.	3	V bistvu se ne posvetujemo, ampak jih opozarjamo na določene izzivi v družbi in državi. To so v bistvu ozaveščevalne akcije./In essence, we are not consulting, but reminding them of certain challenges in society and the country. These are basically awareness campaigns.	Če se, se sistematično z vsemi parlamentarnimi strankami. / If so, systematically with all parliamentary parties.	4	Sodelujemo in se dogovarjamo z organizacijami, ki so naša konkurenca. nasprotuječe je precej neposrečen izraz. / We cooperate and negotiate with organizations that are our competitiors. the opposite is a rather unfortunate term.	Večina z največjimi inštituti (IJS, KI, NIB) in univerzami (LJ, MB, NG, Primorska) / Mainly with biggest institutes (IJS, KI, NIB) and universities (Ljubljana, Maribor, Primorska)	5	Naši stiki z ARRS so zelo tesni. Z drugimi agencijami pa so stiki sporadični./Our contacts with ARRS are very close. However, contacts with other agencies are sporadic.		Na to in na naslednje vprašanje ne morem odgovoriti, ker naše sodelovanje z vlado ne predalčkamo glede na politično usmeritev, ampak glede na pripravljenost in odprtost. /I cannot answer this and the next question because we are not overwhelming our cooperation with the government in terms of political orientation, but in terms of willingness and openness.
258	huhe258	hu	he	1990			3	he_spec	2	5	1	scientific community, research			210			0		10		1	Anonymized			1	Anonymized			0					0		3		1			1			2		1		0
259	huhe259	hu	he	1989			3	he_gen	3	5	1	students			12000	64	64 magyar intézményi, és 7 külföldi intétményi tag. [64 Hungarian institutional, and 7 foreign institutional members]	1		100	Nehéz definiálni, egy körülbelül 100 fős pool rendelkezésre áll. [It is difficult to define, a pool of about 100 people is available.]	1	Anonymized			0				1	Anonymized	1	Anonymized		30		3		4		Az összes parlamenti párttal van élő kapcsolat. (+Momentum) [There is a live relationship with all parliamentary parties. (+ Momentum)]	1	Anonymized		4		5		15
260	czen260	cz	en	1990			3	en_re	4		0	consulting organisation in terms of sustainable energy			0		memind: nejsme členská organizace [we are not a membership based organisation]	0				0				1	Green Building Council			1	Czech Green Building Council	1	Centrum pasivního domů, Asociace energetických auditorů [Passive House Center, Association of Energy Auditors]		14		4	Vzrostl. Část z toho ale budou různé lobistické skupiny, hájící komerční zájmy. [Increased. But some of them will be various lobby groups defending commercial interests.]	2	Spíše zcela výjimečně, a když, tak na místní či regionální úrovni. [Rather seldom and if so, at the local or regional level.]		4	Vláda - prostřednictvím příslušného ministerstva, tedy MPO, MŽP. Čestnost bude cca 1x za 2 měsíce. [Government - through the relevant ministry, ie the Ministry of Industry and Trade, the Ministry of the Environment. In all honesty, it will be probably about once every 2 months.]	To vám odpoví spíše ty organizace sami. Ale zcela jistě CPD (Centrum pasivního domu), CZGBC (Ceská rada pro šetrné budovy), Šance pro budovy, SEVEN, pak určitě Duha, Frank Bold (Ekologický právní servis), asi Aliance pro energetickou soběstačnost, Děti Země, Porsena... [The organizations themselves will answer that for you. But certainly CPD (Passive House Center), CZGBC (Czech Green Building Cou…	4	MPO/SFŽP, ČEI (Česká energetická inspekce) [Czech Energy Inspectorate], MŽP		Tahle otázka už tam byla. [This question was already there.]	30
261	czen261	cz	en	2019			3	en_gen	4		0	organisations bringing together communities				15	memind: V současné době 5 měst oficiálně, nicméně v užším kontaktu jsme s cca 10 dalšími městy.[At the moment 5 towns officially, however, we are in closer contact with about 10 other cities]	1		0		1	Pakt starostů a primátorů [Covenant of Mayors for Climate and Energy Europe]			0				0					2	2 zaměstnanci [2 employees]	4		1		Konzultace probíhá apoliticky - spíše odborně - Ministerstvo životního prostředí, Ministerstvo průmyslu a obchodu, Ministerstvo vnitra, atd. [The consultation takes place apolitically - rather professionally - the Ministry of the Environment, the Ministry of Industry and Trade, the Ministry of the Interior, etc.]	4			3
262	czen262	cz	en	2001			1	en_prot	4		0	organisations for environmental protection			125			0		300		1	EEB [European Environmental Bureau]			1	IPEN [International Pollutants Elimination Network]	1	multiple	1	Zelený kruh [Green Circle]				30
263	czen263	cz	en	1990			3	en_gen	1	5	1	professional organisaiton	real formation/roots 1919	500	750			0		15		0				0				1	Hospodářská komora České republiky [Chamber of Commerce of the Czech Republic]				3		4		3			3			4		4		20
264	czen264	cz	en	2001			3	en_re	5		0	sustainable development promotion (collective good)			0	0		1		0		0				0				0					8		2		1						2
265	czen265	cz	en	1992			3	en_nu	4		0	protecting citizens, nuclear energy			130	1		1		0		0				0				0					3	DOPP - 3 [Dohoda o provedení práce (DPP, někdy též DOPP) je v českém pracovním právu zvláštní forma základního pracovněprávního vztahu – vztahu mezi zaměstnavatelem a zaměstnancem, která není pracovním poměrem.] [DOPP - 3 [The Agreement on the Performance of Work (DPP, sometimes also DOPP) is a special form of basic employment law in Czech labor law - a relationship between an employer and an emp…	3		2		napříč politickým spektrem [across the political spectrum]	2			2		2		5
266	czen266	cz	en	1992			3	en_nu	4		0	protecting citizens, nuclear energy			100		memind: Jsme občanské sdružení, které má cca 100 členů, dvě osoby pracují na živnostenský list na projektech, které sdružení má. [We are a civic association with approx. 100 members, two persens work on a trade licence on projects which the association has.]	0		1		0				0				0					0		3		1	Těmto aktivitám jsme se věnovali v minulosti - před cca 5 lety(setkávání se zástupci politických stran, ministerstev), nyní se soustřeďujeme především na osvětu mezi mladými lidmi. [We have been involved in these activities in the past - about 5 years ago (meetings with representatives of political parties, ministries), now we focus mainly on education among young people.]	Nyní se žádnými. [Now with none.]	3	Zástupci politických stran a ministerstev s kolegy z jiných sdružení, zabývajících se energetikou (DUHA, Calla, Zelený kruh, Greenpeace) diskutovali např. problematiku výstavby hlubinného úložiště, energetickou politiku, útlum těžby uhlí atd. [Representatives of political parties and ministries with colleagues from other associations dealing with energy (DUHA, Calla, Green Circle, Greenpeace) dis…	DUHA, Calla, Zelený kruh [Green Circle], Greenpeace	2	Dle situace, nejedná se o pravidelné konzultace. V případě potřeby komunikujeme se Státním úřadem pro jadernou bezpečnost - např. problematiku jodové profylaxe. [Depending on the situation, this is not a regular consultation. If necessary, we communicate with the State Office for Nuclear Safety - for example, the issue of iodine prophylaxis.]	1
267	czen267	cz	en	1998			2	en_prot	4		0	protecting citizens, information, nuclear energy, renewables			10	0		1		0																	1		1			1			1		1
268	czen268	cz	en	2003			3	en_nu	4		0	consumer protection, cooperation of towns			1000			0		20		0				0				0					0
269	czen269	cz	en	1999			1	en_gen	1		1	consulting, technologies, legal persons		60	60			0		0		1	COGEN Europe [European Association for the Promotion of Cogeneration]			0				0					1
270	czen270	cz	en	1990			1	en_fossil	1	5	1	concentrates firms		93		17		1		0		1	EUROMINES [European Association of Mining Industries, Metal Ores & Industrial Minerals]			0				0					4
271	czhe271	cz	he	1990			2	he_spec	3		1	students			500	4	ELSA ČR - 500 členů, ELSA International - 68 000 členů [ELSA ČR - 500 members, ELSA International - 68 000 members]	1	ELSA ČR zastřešuje ELSA Praha, ELSA Brno, ELSA Olomouc a ELSA Plzeň [ELSA ČR covers ELSA Praha, ELSA Brno, ELSA Olomouc a ELSA Plzeň]	250	250 (aktivní členové) [250 (active members)]	1	ELSA International [European Law Students' Association]			0				0					0		4		2	ELSA je nepolitická organizace. Pokud bychom chtěli konzulotvat záležitosti s politickými stranami, musíme pozvat zástupce všech stran (viz. Prezidentská debata na PFUK). Snažíme se spíše než s politickými stranami konzultovat a pořádat diskuze se zástupci různých zájmových skupin (vždy celé spektrum) - např. diskuze Eutanazie očima různých oborů (účastnili se zástupci organizací jako České lékař…	žádné nebo všechny [none or all]	1	Naším zájmem je přispívat k právnímu vzdělávání, zlepšovat vzájemné porozumění a propagovat společenskou odpovědnost studentů práva a mladých právníků - nemáme zájmovou skupinu s protichůdnými zájmy. [Our interest is to contribute to legal education, improve mutual understanding and promote the social responsibility of law students and young lawyers - we do not have an interest group with conflic…
272	plhc272	pl	hc	2006			3	hc_gen	4		1					106	memind: 106 podmiotów prawnych / 106 legal entities	1		20		1	Anonymized			1	(Anonymized)			0					0		3		1						4		4
273	plhc273	pl	hc	2004			3	hc_spec	4		0				9			0		2		1	(Anonymized)			0				1	(Anonymized)				3		4		5	Często jesteśmy zapraszani do parlamentu oraz na różne spotkania grup roboczych MZ, AOTMiT, Kancelarii Prezydenta / We are frequently invited to the parliament as well as various meetings of working groups of the Minsitry of Health, AOTMiT, the President's Office	rządzącą	3			5		4		Wiele razy
274	plhc274	pl	hc	2009			3	hc_gen	4		1				100000	49		1	(Organizacja) to wspólny głos ponad 100 tysięcy pacjentów onkologicznych w Polsce zrzeszonych w 49 organizacjach z terenu całego kraju. / (The organization) is a common voice for over 100 thousand cancer patients in Poland joined together in 49 organizations in the entire country.	3		1	(Anonymized)			0				0					2		4		4			4	Nieonkologiczne organizacje pacjentów / non-onkological patient organizations		4		4	Często jesteśmy zapraszani na spotkania i konsultujemy projekty aktów prawnych. / We are often invited to meetings and consult regarding legal acts.
275	plhc275	pl	hc	2009			3	hc_spec	4		0				28			0		5	4-5 wolontariuszki , liczba jest zależna od zasięgu organizowanych akcji / 4-5 volunteers. The number depends on the scope of organized actions.	0				0				1	(Anonymized)	1	(Anonymized)		0		3		1			2					2
276	plhc276	pl	hc	2013			3	hc_spec	3		1				240			0		4		0				0				0					0		3		1			2			2		2	Pytanie jest zbyt ogólne, nie można odpowiadać za inne grupy interesu / The question is too generate. I cannot answer for other interest groups	3 krotnie
277	plhc277	pl	hc	2002			3	hc_gen	5		1				5000	17		0		0		0				1	(Anonymized)			0					1		4		5	Jeden z naszych członków jest obecnie senatorem w Komisji Zdrowia. / One of our members is currently Senator in the Health Commission.		4		Izby lekarskie zapraszają nas na swoje wydarzenia. / The medical chambers invite us to their events.			1
278	huen278	hu	en	1989			3	en_prot	4		0	sustainable development promotion (collective good)			100	115	memind: kb. 100 természetes személy + 115 jogi személy (civil szervezet) [approx. 100 natural persons + 115 legal persons (civic associations)]	1		35		1	Anonymized			1	Anonymized			1	Anonymized				10		2		4	Nemzeti és EU szintet is beleértve. [Including national and EU level.]	Összes parlamenti párt. [All parliamentary parties.]	4		Anonymized	2	Évente többször, de nem havonta. [Several times a year, but not monthly.]	4	Évente többször, de nem havonta. [Several times a year, but not monthly.]	12
279	plen279	pl	en	2012			3	en_re	1		1			6		0	Koordynujemy 5 Klastrów energii w skład których wchodzi łącznie 15 gmin. / We coordinate 5 clusters which include a total of 15 municipalities	1			Nie działają. / They are not active.	0				0				1	(Anonymized)				0		5	Z uwagi na tematykę. Ilość organizacji zwiększyła się znacząco. Znajdujemy się na ważnym etapie transformacji energetycznej. / Due to the issue. The number of organizations has significantly increased. We find ourselves at an important stage of the energy transformation.	1	Brak w Polsce profesjonalnych mechanizmów związanych z konsultacjami politycznymi. / In Poland, there is a lack of professional mechanisms related to political consultations		2			4	Konsultacje prowadzone są przez Ministerstwo Energii (Obecnie Ministerstwo Aktywów Państwowych) oraz Ministerstw Klimatu oraz Ministerstwo Rozwoju / Consultations are carried out by the Minsitry of Energy (Currently the Ministry of State Assets) as well as the Ministry of Climate or the Minstry of Development	3		Kilka razy
280	plhe280	pl	he	1980			3	he_gen	1		1					29		1	Zrzeszamy 29 organizacji uczelnianych / we bring together 29 academic organizations			0				0				0	Byliśmy do 2014 r. Europejskiej Unii Studentów, ale składki byly za wysokie, a za małe benefity. / Up to 2014, we are part of the (anonymized), but the premiums were too high and the benefits too small.											4	Współpracujemy z innymi organizacjami, takimi jak Studenci dla RP, Parlament Studentów RP, Młodzi dla Polski, AISEC. Kiedyś także z OPOS, które teraz słabiej działa. / We cooperate with other organizations such as Studenci dla RP, Parlament Studentów RP, Młodzi dla Polski, AISEC, and sometimes also with OPOS.				4	Na stałe współpracujemy, będąc w stałym kontakcie. Ciało doradcze ds. nauki w MEN, teraz powstała Rada Dialogu z Młodym Pokoleniem przy Premierze,współpracujemy z Ministerstwem Cyfryzacji ws. takich jak USOS, z Ministerstwem Środowiska ws. akcji Studenci Sadzą Las. Staramy się bywać na spotkaniach. Z rozdzielnika jesteśmy zapraszani do konsultacji społecznych. / We cooperate on a permanent basis …
281	plhe281	pl	he	2009			3	he_gen	3		1				25			0		12		0				0				0					25		4								4	NCBiR	2
282	plhe282	pl	he	2015			3	he_gen	4		0				6			0				0				0				0									1						3	WFOŚiGW w sprawie dofinansowania / WFOŚiGW with regard to financing	1
283	plhe283	pl	he	2006			3	he_spec	4		0					34		1				0				0				0	wystąpiliśmy z (anonymized) /we left (anonymized)														4		3
284	plhe284	pl	he	2010			3	he_gen	1		1				90			0			Jeśli wolontariuszy rozumieć jako osoby nie dostające wynagrodzenie za swoje działania w stowarzyszeniu, to wszyscy za wyjątkiem jednej osoby są wolontariuszami / If volunteers are understood as people who do not get paid for their activities in the association, then all but one person are volunteers.	0				0				0					1	jednego półetatowego / one part-time employee		nasze stowarzyszenie niedługo będzie miało 10 lat, a ja sam działam w nim od dwóch, więc ciężko wypowiadać mi się na temat ostatnich 10-15 lat.	1			1	raczej nie kontaktujemy się z organizacjami reprezentującymi przeciwstawne interesy - nie mamy takiej potrzeby oraz okoliczności / We tend to not consult with organizations representing opposing interests - we do not have such a need or circmstance.		3	samodzielnie nie inicjujemy takiego kontaktu, natomiast dostajemy informacje o konsultacjach dotyczących ustaw regulujących działalność trzeciego sektora / we do not initiate such contacts on our own; yet we receive information on consultations regarding laws regulating the activities of the third sector.	3	nie mogę tego wskazać, ponieważ ze względu na charakter organizacji do której należę (akademickiej), pięć lat to bardzo długi okres, pięć lat temu dopiero zaczynałem studia. natomiast patrząc z perspektywy momentu od którego zostałem prezesem organizacji (1,5 roku temu) rząd wysyła nam informacje o konsultacjach dotyczących naszego obszaru działalności / I cannot indicate it because, due to the n…	kilkukrotnie (może z 4)
285	plhe285	pl	he	1998			3	he_spec	1		1				10			0		5		0				0				0					0		2		1			1			1		1		Nie partycypowaliśmy w takich konsultacjach
286	czen286	cz	en	1993			3	en_prot	4		0	protecting nature					organizace není membership based [organisation is not membership based]	0		20	20 pravidelně zapojených dobrovolníků [20 regularly involved volunteers]	1	Friends of the Earth Europe			1	Friends of the Earth International			1	Klimatická koalice [Climate Coalition]				35	35 zaměstnanců/kyň [35 employees]	4	zejména zájmové skupiny kolem OZE [especially interest groups around renewables]	5		všechny parlamentní strany [all political parties]	2		ekologické organizace, organizace sdružující provozovatele různých zdrojů [environmental organizations, organizations associating operators of various resources]	2
287	czhc287	cz	hc	2006			3	hc_spec	4		0	patients			290	0		1		7		1	ESPKU [European Society for Phenylketonuria]			0				0					0	0	3		3		Ministerstvo zdravotnictví [Ministry of Health]	1			1		1
288	czhc288	cz	hc	2013			3	hc_spec	4		0	patients			90			0		5		1	IACM [International Association for Cannabinoid Medicines]			0				0					0	0	4		2	Spíš nárazově - pokud je v plánu změna zákona tak častěji (třeba co měsíc), pokud není, tak jednou ročně [depending - if it is planned to change the law then more often (perhaps every month), if not, then once a year]	s vládními i opozicčními [with government and opposition]	1			3	podle potřeby [when required]		z vlastní iniciativy? o tom nevím [on its own initiative? I don't know about that]
289	czhc289	cz	hc	1993			3	hc_pharm	5		1	pharama					10 sections; 5 Regional Groups	1	https://www.cfs-cls.cz/Sections/	0		1	European Association of Hospital Pharmacy			0				1	Czech Medical Association of Jan Evangelista Purkyně				0	0	3		4		Ministry of Health of Czech Republic, no contacts with political parties	3		Česká lékárnická komora [Czech Chamber of Pharmacy]	3		3		10
290	czhc290	cz	hc	2009			3	hc_spec	1	5	1	business interests/professionals			50			0		0	0, resp. celý výbor pracuje zadarmo :-) [0, resp. the whole committee works for free]	0				0				0					0	0			3	došlo k velmi výrazné změně v posledních letech a k neochotě ze strany politických subjektů v našem specifickém rozsahu činnosti [there has been a very significant change in recent years and a reluctance on the part of political actors in our specific scope of activity]			nelze spcifikovat, protože částečně protichůdné zájmy zastupují subjekty, s nimiž přitom zároveň účinně spolupracujeme (zdravotní pojišťovny versus poskytovatelé zdravotní péče) [cannot be specified, because partially conflicting interests represent entities with which we also cooperate effectively (health insurance companies versus health care providers)]	Vláda, zdravtní pojišŤOVNY, NĚKDY ODBORNÉ SPOLEČNOSTI [GOVERNMENT, HEALTH INSURANCE COMPANIES, SOMETIMES PROFESSIONAL COMPANIES]	4	JDE O KONZLTACE SE ZDRAVOTÍMI POJIŠŤOVNAMI [it is about consultations with health insurers]	3	pokud sem spadá i vnitřní a vnější připomínkové řízení k legislativě [if this includes internal and external legislative comment procedures]
291	czhc291	cz	hc	2004			3	hc_spec	4		0	patients			1530		30 aktivních s řádným členstvím, 1500 pasivní mimořádné členství bez volebních a rozhodovacích kompetencí [30 active with a full membership, 1500 passive extraordinary membership without electoral and decision-making competencies]	0	Kooperujeme při realizaci některých projektů s dalšími organizacemi podobného zaměření [We cooperate in the implementation of some projects with other organizations with a similar focus]	5		0				0				0				Na vzniku národního zastřešujícího sdružení pracujeme a v mezinárodním (IDF) je historicky jiná organizace [We are working on the establishment of a national umbrella association and there is a historically different organization in the international (International Diabetes Federation)]	0	nemáme zaměstnance [we have no employees]	4		1	V rámci zapojení organizace do Pacientské rady ministra zdravotnictví máme možnost připomínkovat legislativu, která je projednávána a předkládána k připomínkování, před schválením vládou a předložení zákonodárcům v Parlamentu ČR. Nekonzultujeme ale s politickými stranami. [As part of the organization's involvement in the Patient Council of the Minister of Health, we have the opportunity to commen…		4	Nevnímáme nikoho jako protichůdnou stranu, spíše hledáme názorovou shodu při řešení vyvstalých problémů v péči o osoby s diabetem [We do not perceive anyone as a opposite party, rather we seek consensus when solving problems in the care of people with diabetes]	Odborná lékařská společnost, zdravotní pojišťovny, lékaři. [Professional medical company, health insurance companies, doctors.]	4		4	Příležitost konzultovat s představiteli vládní moci je až v posledních dvou letech, prostřednictvím Ministerstva zdravotnictví, zapojením do pracovních skupin ministerstva a pracovních skupin Pacientské rady ministra [Only in the last two years, through the Ministry of Health, has the opportunity to consult with government officials involved in the working groups of the Ministry and the working g…	10
292	czhc292	cz	hc	2015			3	hc_gen	3		1	trade union			7			0		7		0				0				0					0	0	3		1			3		Zaměstnavatel našich členů. [Employer of our members.]	1		3		0
293	czhc293	cz	hc	1994			2	hc_spec	4		0	patients			90			0		10		0				1	Mezinárodní síť organizací pro mukopolysacharidosu [International network of organizations for mucopolysaccharidosis]			0					2	2	4		1	s politickými stranami nekonzultujeme. s poslanci ano. [we do not consult with political parties. with Members of Parliament yes.]	ne [no]	1			3		2	zdravotní legislativa - průběžně, školská legislativa - nárazově. [health legislation - continuously, school legislation - intermittently.]	10
294	czhc294	cz	hc	1994			3	hc_spec	4		0	patients			150			0		3		0				0				1	NRZP [Národní rada osob se zdravotním postižením České republiky [National Council of Persons with Disabilities of the Czech Republic]]				0	0			1			1			1		1		0
295	czhc295	cz	hc	2003			3	hc_spec	1		0	business interests			350	1		1		5		0				1	McKenzie Institute International			0					4	4			3			3		UNIFY CZ [Unie fyzioterapeutů České republiky=Union of physiotherapists], MZ [Ministerstvo Zdravotnictví=Ministry of Health]	1		2		0
296	czhc296	cz	hc	1991			3	hc_gen	5		1	doctors			40000		ČLK - sdružuje pouze lékaře (fyzické osoby), nikoliv podnikatelské subjekty - ordinace, nemocnice apod. [ČLK - associates only doctors (natural persons), not business entities - surgeries, hospitals, etc.]	1	ČLK sdružuje všechny lékaře, kteří na území ČR vykonávají lékařské povolání - jedná se o zákonnou povinnost - zák. č. 220/1991 Sb. [ČLK brings together all doctors who practice the medical profession in the Czech Republic - this is a legal obligation - Act. No. 220/1991 Coll.]			1	CPME [Comité Permanent des Médecins Européens]			0				0					30	centrální kancelář - cca 30 zaměstnanců [central office - about 30 employees]	3		4	pravidelně s ohledem na projednávanou problematiku. [regularly with regard to the issues under discussion.]					4	Pravidelně dle potřeby. [Regularly as needed.]	4		5
297	czhc297	cz	hc	1997			3	hc_spec	5		1	professionals/doctors				78	78 členů, členem se může stát zdravotnické zařízení resp.jeho statutární zástupce s vlastním IČem a se smluvním vztahem s alespoň jednou z pojišťoven, které poskytují plnění z povinného zdravotního pojištění. [78 members, a medical facility or its statutory representative with its own ID number and a contractual relationship with at least one of the insurance companies that provide benefits from …	1	Zúčastňujeme se dohodovacích řízení o úhradách zdravotní péče a dalších jednání, které se týkají poskytovatelů zdravotní péče a jejich vztahů s ostatními účastníky, např. které se týkají smluvních vztahů s pojišťovnami, připomínkujeme navrhy zákonů, oponujeme dodatky smluv apod. [We participate in conciliation proceedings on health care reimbursements and other negotiations concerning health care…	0		0				0				0					0	Žádný. Agendu vede předseda a výbor svépomocí. [None. The agenda is chaired by the chairman and the committee.]	4	Mírně vzrostl počet organizací.. [The number of organizations has increased slightly.]	1			3	Pokud nedochází k významným změnám v legislativě nebo v úhradàch, tak zhruba 2-3x za rok, jinak častěji.. [If there are no significant changes in legislation or payments, then about 2-3 times a year, otherwise more often.]	S GARem, s dalšími účastníky skupiny komplementárních zdravotnických služeb. [With GAR, with other participants in the group of complementary health services.]	3		1	Poradcem ministra zdravotnictví je radiolog. [A radiologist is an adviser to the Minister of Health.]
298	czhc298	cz	hc	2002			3	hc_gen	4		0	patients				272	Naše organizace sdružuje organizace zdravotně postižených. V současné době sdružujeme 95 organizací s celostátní působností a 177 organizací zdravotně postižených s krajskou působností. [Our organization brings together organizations of the disabled. We currently associate 95 organizations with nationwide operations and 177 disabled organizations with regional operations.]	1	Našim posláním je zastupovat zájmy osob se zdravotním postižením v rámci České republiky. [Our mission is to represent the interests of people with disabilities in the Czech Republic.]	0	NRZP ČR v současné době nevyužívá služeb dobrovolníků, ale naše členské organizace spolupracují s desítkami dobrovolníků. [NRZP ČR does not currently use the services of volunteers, but our member organizations cooperate with dozens of volunteers.]	1	Evropské fórum zdravotně postižených (EDF) [European Disability Forum (EDF)]			1	Rehabilitation International - Federace národních a mezinárodních organizací a agentur, Disabled Peoples International - mezinárodní organizace sdružující organizace řízené zdravotně postiženými [Rehabilitation International - Federation of National and International Organizations and Agencies, Disabled Peoples International - an international organization of disabled people's organizations]	1	FIMITIC – Mezinárodní federace osob s tělesným postižením [FIMITIC - International Federation of Persons with Physical Disability]	0					100	V NRZP ČR pracuje asi 100 osob, přepočtený počet pracovníků je 35, přičemž více než polovina pracovníků jsou osoby se zdravotním postižením. [The NRZP ČR employs about 100 people, the recalculated number of employees is 35, while more than half of the employees are people with disabilities.]	3	Trendem je velmi mírný pokles. [The trend is a very slight decrease.]	5	Legislativa je jednou z hlavních činností NRZP ČR, takže konzultace probíhají průběžně. [Legislation is one of the main activities of the NRZP CR, so consultations are ongoing.]	Se všemi parlamentními stranami. [With all parliamentary parties]	5	Pravidelné rozesílané informace předsedy NRZP ČR. [Regular information sent by the chairman of the Národní rada osob se zdravotním postižením České republiky [National Council of Persons with Disabilities of the Czech Republic] ČR.]	Nelze definovat. [cannot be defined]			4		60
299	czhc299	cz	hc	1991			3	hc_spec	2		1	doctors			1186			0		0		1	CPLOL [Comité Permanent de Liaison des Orthophonistes / Logopedes de l'Union Européenne]	1	SAL [Slovenská asociácia logopédov]	1	IALP [International Association of Logopedics and Phoniatrics]			0					852	852	4		4		nespolupracujeme s politickými stranami, jsme nezávislá organizace. [we do not cooperate with political parties, we are an independent organization.]	3		mezirezortní jednání - Ministerstvo zdravotnictví x Ministerstvo školství (vymezení kompetencí) [interdepartmental meetings - Ministry of Health x Ministry of Education (definition of competencies)]	4		3
300	czhc300	cz	hc	2017			3	hc_spec	4		0	patients			157			0		6		1	SMA Europe [Spinal Muscular Atrophy]			0				1	ČAVO Česká asociace vzácných onemocnění [Czech Association of Rare Diseases]				0	0	4		1	Konzultujeme a připomínkujeme zákony pomocí pracovních skupin pacientských organizací, které spadají pod pacientskou radu a jsou poradním orgánem Ministerstva zdravotnictví. [We consult and comment on laws through working groups of patient organizations, which fall under the patient council and are an advisory body to the Ministry of Health.]	S těmi, které vedou Ministerstvo zdravotnictví. [With those that lead the Ministry of Health.]	5		Pacientské organizace, ministerstva zdravotnictví a sociálních věcí, plátci zdravotní péče, poskytovatelé zdravotní péče, odborné lékařské společnosti, pharma firmy [Patient organizations, ministries of health and social affairs, health care payers, health care providers, professional medical companies, pharma companies]	2			Tyto informace nemám k dispozici... [I do not have this information ...]
301	czhc301	cz	hc	2009			3	hc_spec	4		0	patients			76			0		4		0				0				1	HAE International (HAEi) [hereditary angioedema]				0	0 - nikdo nemá za svoji práci zaplaveno [0 - no one is paid for their work]	4			Jsme součástí České asociace pro vzácná onemocnění z.s., která jedná je zástupci ministerstev a pojišťoven za zájmy organizací pro vzácná onemocnění. [We are part of the Czech Association for Rare Diseases z.s., which acts as representatives of ministries and insurance companies for the interests of organizations for rare diseases.]					1			Jak jsem již psala jedná za nás Česká asociace pro vzácná onemocnění z.s. [As I have already written, the Czech Association for Rare Diseases z.s.]
302	czhc302	cz	hc	2018			1	hc_spec	4		0	patients			40			0		12		0				0				0					0	0
303	czhc303	cz	hc	2004			3	hc_spec	4		0	patients			250			0		5		1	ORPHANET [Orphanet is a unique resource, gathering and improving knowledge on rare diseases so as to improve the diagnosis, care and treatment of patients with rare diseases]			1	DEBRA International [International is a worldwide network of national groups working for those affected by the genetic skin blistering condition epidermolysis bullosa (EB)]	1	ERN Skin [European Reference Networks], EB-CLINET [clinical network for Epidermolysis Bullosa]	1	AVPO [Asociace veřejně prospěšných organizací ČR]	1	ČAVO [Česká asociace pro vzácná onemocnění [Czech Association for Rare Diseases]], NRZP [Národní rada osob se zdravotním postižením České republiky [National Council of Persons with Disabilities of the Czech Republic]], etc.		8	8 celkem, 6 v přepočtu na plné úvazky [8 in total, 6 in full-time equivalents]	5		3		ANO, ČSSD	4		Pracovní skupiny, aliance, sdružení, zastřěšující organizace [Working groups, alliances, associations, umbrella organizations]	1		4		2
304	czhc304	cz	hc	1990			3	hc_gen	2		0	health workers			8000	23		1		0		0				0				0					1		1		4		všechny [all]	3		ČAS [Česká asociace sester[Czech Association of Nurses]], SVVS [Spolek vysokoškolsky vzdělaných sester [Association of university-educated nurses]], AVVNZP [Asociace vysokoškolských vzdělavatelů nelékařských zdravotnických profesí [Association of university educators of non - medical health professions]]	3		2
305	czhc305	cz	hc	2007			3	hc_spec	4		0	patients			60			0		4		1	Stroke Association For Europe SAFE			0				0					5		4	zejména v souvislosti s krácením financování této oblasti ze strany státu [especially in connection with the reduction of state funding in this area]	2	Není vůle ze strany politických uskupení k diskuzi, výjimkou je období před volbami [There is no will on the part of political groups to discuss, with the exception of the pre-election period]	ČSSD, Top09	1			1		3	Prostřednictvím Ministerstva zdravotnictví - pacientská rada při MZ [Through the Ministry of Health - Patient Council at the Ministry of Health]	2
306	czhc306	cz	hc	2019			3	hc_spec	4		0	patients			500		Zakládajících členů je 5 Členství není transparentní, vzhledem k diagnózám. Máme i kategorii členů - sympatizantů ( odborná veřejnost, rodinní příslušníci závislých). Podle našich průzkumů mluvíme o stovkách ( ne více než 1000) členů za první rok činnosti sdružení. [There are 5 founding members. Membership is not transparent due to diagnoses. We also have a category of members - sympathizers (pro…	0			Naše sdružení funguje POUZE na dobrovolnické bázi. Investujeme do něj volný čas i své vlastní finanční prostředky ( výhradně). [Our association operates ONLY on a volunteer basis. We invest our free time and our own funds in it (exclusively).]	0				0				0				pro členství v Organizaci pacientských svazů při Ministerstvu zdravotnictví ČR je podmínka min. jeden rok činnosti. Po splnění této podmínky (2/20) se staneme členy [for membership in the Organization of Patient Associations at the Ministry of Health of the Czech Republic, the condition is min. one year of activity. After fulfilling this condition (2/20) we will become members]	0	0, všichni vykonávají práci pro pacientské sdružení bez nároku na odměnu [0, all perform work for the patient association without the right to remuneration]	4		1	S politickými stranami, výrobci léků, alkoholu a cigaret nespolupracujeme. [We do not cooperate with political parties, manufacturers of drugs, alcohol and cigarettes.]	Ptáte se zde stále na politiku. Jsme svaz zastupující pacienty se závislostí, sami tuto diagnózu máme. Závislost není politický problém. S politickými stranami nespolupracujeme. Se státní správou a zákonodárnými subjekty ano. [You are still asking about politics here. We are an association representing patients with addiction, we have this diagnosis ourselves. Addiction is not a political issue. …	3		výrobci a distributoři alkoholu, provozovatelé hazardních her [alcohol producers and distributors, gambling operators]	4		3		10
307	czhc307	cz	hc	2001			3	hc_spec	4		0	patients			100			0		10		0				1	World Duchenne Organization			0					5		4		4			2			4		4
308	czhc308	cz	hc	2009			1	hc_gen	4		0	patients			103			0		25		0				0				0					2	1 osoba 0,5 úvazku, 1 osoba DPP [1 person 0.5 full time 1 person DPP]
309	czhc309	cz	hc	1991			3	hc_spec	1	5	1	business interests			11000	8		1				1	CED [Council of European Dentists]			0				0					18		4		5		Se všemi [with all]	4			5		4
310	czhc310	cz	hc	1998			3	hc_spec	4		0	patients			2000			0		20		1	Association of European Coeliac Societies (AOECS)			0				0					24	4 + 20 DPP [4 + 20 work contract]	3		4		Napříč politickým spektrem. [across the political spectrum]	4			3		2	Konkrétně o naší diagnóze jsme nekonzultovali. Obecné problémy neziskovek každoročně. [We did not specifically discuss our diagnosis. General nonprofit problems every year.]	Vždy. [always]
311	czhc311	cz	hc	1992			1	hc_spec	1		1	business		104		3		1		0		0				0				0					2
312	czhc312	cz	hc	2006			3	hc_spec	4		0	patients			26		26 rodin [26 families]	0		3		0				0				0					0	0, je to zcela bezplatná práce [0, it's a completely free job]		Neumím posoudit [I can't judge]	1			1			1		1
313	czhc313	cz	hc	1991			0	hc_gen	4		0	parents, patients			3500	49		0				0				0				0
314	czhc314	cz	hc	2010			3	hc_gen	4		0	patients			11600			0	Jsme samostatná organizace s působnosti v celé ČR. [We are an independent organization with operations throughout the Czech Republic.]	10		0				1	IAPO [International Alliance of Patients' Organizations]			0					0		3		3		Na to nemůžeme odpovídat. To je podle jejich programu o zdravotnictví. Ale musí být ve vládě. [We cannot answer that. Depending on their healthcare program. But they must be in the government.]	1	Proč bychom to dělali, že. Hloupá otázka v dnešní rychlé době. [Why would we do that? Stupid question in today's fast paced world.]	Konzultace děláme, jen s organizaci, která zastupuje zdravotně postižené osoby. [We consult only with an organization that represents people with disabilities.]	3	MZCR.cz a SUKL.cz	3		Pravidelně [regularly]
315	czhc315	cz	hc	1994			3	hc_spec	4		0	patients			125			0		3	My pracujeme dobrovolně a bez nároku na honorář, ale nikoliv v rámci formálního dobrovolnictvi/Všichni pracujeme dobrovolně (cca 3lide), ale nikoliv formální dobrovolnictvi [We work voluntarily and without the right to a fee, but not in the framework of formal volunteering / We all work voluntarily (approx. 3 people), but not in formal volunteering]	1	Euro-ciu [European Association of Cochlear Implant Users]			0				1	NRZP [Národní rada osob se zdravotním postižením České republiky [National Council of Persons with Disabilities of the Czech Republic]]				0		4	Jen můj pocit, nemam o tom přehled [Just my feeling, I have no idea]	1			3	Měli jsme jednu vyloženě opoziční skupinu -Neslyšící, kteří odmítají kochlearni implantáty. Ale věřím, ze se pomalu stavame partnery. [We had one outright opposition group - the Deaf who reject cochlear implants. But I believe that we are slowly becoming partners.]		4	Prave probíhá novelizace zákona o veřejném zdravotním pojištění [The law on public health insurance is currently being amended]	4	Jednání probíhají na ministerstvu zdravotnictví [Negotiations are taking place at the Ministry of Health]	Vždy. [always]
316	czhc316	cz	hc	2013			3	hc_spec	4		0	patients			119			0				1	EUCAP [European Council of Autistic People]			0				0					5		4		2			2			3		4		30
317	czhc317	cz	hc	2007			3	hc_spec	4		0	patients			250			0	Naše organizace zastupuje hematoonkologické pacienty v ČR [Our organization represents hematooncological patients in the Czech Republic]	0		1	Myeloma Patient Europe			1	International Myeloma Foundation			1	Česká asociace pro vzácná onemocnění [Czech Association for Rare Diseases]				1		3		1		------	1		------	1		1		-----
318	czhc318	cz	hc	2005			3	hc_spec	2	5	1	workers/information/publications			105			0	Jsme dobrovolným spolkem, do jehož činnosti jsou ale zapojena všechna hlavní centra, která se věnují léčba chronické lymfocytární leukemie. [We are a voluntary association, but all major centers in the treatment of chronic lymphocytic leukemia are involved in its activities.]	0		1	ERIC [European Research Initiative on CLL [Chronic Lymphocytic Leukemia]]			0				0					1		3		1			2		Farmaceutické společnosti [Pharma groups]	3	Státní ústav pro kontrolu léčiv - konzultace hodnotících zpráv [State Institute for Drug Control - Consultation of evaluation reports]	2	Konzultace ohledně činnosti pacientských organizací nemocných s krevními malignitami. [Consultations on the activities of patient organizations of patients with blood malignancies.]	1
319	czhc319	cz	hc	2009			3	hc_gen	5	2	1	doctors			1000		1000 oficiálních členů, 6000 followerů na sociálních sítích [1000 official members, 6000 followers on social networks]	0		10		0				0				0					0		3		3		Piráti, TOP09 [Pirates]	3			3		4		4x
320	czhc320	cz	hc	2006			3	hc_spec	4		0	patients			460			0	Jsme pacientskou organizací sdružující pacienty s cystickou fibrózou, rodinné příslušníky a podporovatele a hájíme zájmy této skupiny pacientů [We are a patient organization associating cystic fibrosis patients, family members and supporters and we defend the interests of this group of patients]	30		1	CFE [Cystic Fibroses Europe]	1	EURORDIS [European Organisation for Rare Diseases]	0				1	ČAVO - Česká asociace pro vzácná onemocnění [Czech Association for Rare Diseases]				10		5	již dva roky funguje Pacientská rada, která pracuje na MZ ČR jako poradní orgán ministra zdravotnictví [The Patients' Council has been operating for two years now, working at the Ministry of Health of the Czech Republic as an advisory body to the Minister of Health]	2	pokud je potřeba podpořit zákon nebo novelu [if it is necessary to support the law or amendment]	napříč politickým spektrem - oslovujeme hlavně členy zdravotního výboru [across the political spectrum - vwe mainly address the members of the health committee]	3	tak 4x ročně - na pravidelných setkáních pacientských organizací, na seminářích v Poslanecké sněmovně ČR [so 4 times a year - at regular meetings of patient organizations, at seminars in the Chamber of Deputies of the Czech Republic]	Pacientské organizace, poslanci, odborné společnosti, zástupci pojišťoven a nemocnic [Patient organizations, deputies, professional societies, representatives of insurance companies and hospitals]	4	jako členové Pacientské rady MZ ČR dostáváme k připomínkování všechny zákony a novely vznikající na ministerstvu zdravotnictví [As members of the Patient Council of the Ministry of Health of the Czech Republic, we receive all laws and amendments arising at the Ministry of Health for comments]	4	ministerstvo zdravotnictví konzultuje pravidelně [the Ministry of Health consults regularly]	Minimálně 1x měsíčně - připomínkujeme zákony a jsme členy pracovních skupin a komisí na MZ ČR [At least once a month - we comment on the laws and we are members of working groups and commissions at the Ministry of Health of the Czech Republic]
321	czhc321	cz	hc	2014			3	hc_gen	5	2	1	professionals/doctors			300			0	Jsme organizací individuálních členů [We are an organization of individual members]	0		1	ERA/EDTA, nejsme ale členy, jen spolupracujeme [European Renal Association / European Dialysis and Transplant Association, but we are not members, we just work together]			0				0					3	2 na plný úvazek, 1 na částečný úvazek, hlavním úkolem je ale zpracování dat Registru dialyzovaných, který Česká nefrologická společnost spravuje [2 full-time, 1 part-time, but the main task is to process the data of the Dialysis Register, which is managed by the Czech Nephrological Society]	3		1	Spolupracujeme se SUKL (Státním ústavem pro kontrolu léčiv) a zdravotními pojišťovnami, ke konzultacím s politickými stranami nevidím důvodem, jsme nezávislá organizace [We cooperate with SUKL (State Institute for Drug Control) and health insurance companies, I see no reason to consult with political parties, we are an independent organization]	s žádnými [w. none]	2	nepravidelně s pacientskými organizacemi, většinou z jejich iniciativy [irregularly with patient organizations, mostly on their own initiative]	nepravidelně s pacientskými organizacemi, většinou z jejich iniciativy [irregularly with patient organizations, mostly on their own initiative]	4	SUKL, jsme aktivně oslovováni ohledně úpravy registrace a indikací jednotlivých léků, máme ve výboru definovaného člena pro kontakt se SUKL, který je zodpovědný za přípravu stanovisek k otázkám, s kterými se na nás SUKL obrací	1	opakovaně ale probíhaly diskuse na úrovni zdravotního výboru parlamentu [however, discussions took place repeatedly at parliamentary health committee level]	nikdy [never]
322	czhc322	cz	hc	2015			3	hc_spec	2		0	students			50			0		0		0				0				0					0	0 (jsme studentská organizace) [0 (we are a student organization)]	4		1								2
323	czhc323	cz	hc	1990			3	hc_spec	4		0	patients			260			0		20		1	Evropské hemofilické konsorcium (EHC) [European Haemophilia Consortium]			1	Světová hemofilická federace (WFH) [World Federation of Hemophilia (WFH)]			1	Český národní hemofilický program (ČNHP) [Czech National Hemophilia Program (CNHP)]				0				1			1			1		1
324	czhc324	cz	hc	1994			1	hc_spec	5		1	professionals/doctors			90		máme pouze jednotlivé členy, ne instituce, nemocnice [we only have individual members, not institutions, hospitals]	1		0		1	OCE - Orthoptistes de la communauté européenne			1	IOA - International Orthoptics Association			1	cso - Česká společnost ortoptistek [cso - Czech Society of Orthoptists]					jsme profesní sdružení, nemáme zaměstnance [we are a professional association, we have no employees]
325	czhc325	cz	hc	2000			3	hc_spec	4		0	patients			1400			0			Dobrovolniky podle českého zakona o dobrovolbictvi nemame zadne, pomahaji nam rodinni prislusnici, přátelé a znami [We have no volunteers according to the Czech law on volunteering, we are helped by family members, friends and acquaintances.]	1	EMSP [European Multiple Sclerosis Platform]			1	MSIF [Multiple Sclerosis International Federation]			0				Neexistuje [Does not exist]	1	1 zamestnance, vice si z finančních důvodů nemůžeme dovolit, všichni členové výkonné rady pracuji bez nároku na odměnu [1 employee, for financial reasons we cannot afford more, all members of the executive board work without the right to remuneration]	4		2			1	Nevim o takovych zájmových skupinach [I don't know about such interest groups]		3			Odpověď nezname [we don't know the answer]
326	czhc326	cz	hc	1999			3	hc_gen	4		0	patients			10			0		15	Podle potřeby 10 až 20, které využíváme při naší hlavní každoroční akci - konferenci INSPO o technologiích pro osoby se specifickými potřebami. [As needed, 10 to 20, which we use in our main annual event - the INSPO conference on technologies for people with special needs.]	0				0				0				Byli jsme v minulosti, ale po odchodu klíčových členů do důchodu jsme zúžili aktivity. [We have been in the past, but since the retirement of key members we have narrowed our activities.]	1	1 na poloviční úvazek, podle potřeby několik na krátkodobé dohody o provedení práce. [1 part-time, several short-term work arrangements as needed.]	4	Je to spíše dojem, není opřen o data. [It's more of an impression, not based on data.]	1			1			1		1		0
327	czhc327	cz	hc	1990			3	hc_spec	5		1	professionals/doctors			320			0	Jsme organizování pod Českou lékařskou společností [We are organized under the Czech Medical Society]	0		0				0				0				spolupracujeme ale s EANM [but we cooperate with European Association of Nuclear Medicine]	0		3		1		-	3		-	4		4	připomínky k novelizacím předpisů [comments on the amendment of the regulations]	pokaždé [every time]
328	czhc328	cz	hc	2000			3	hc_spec	4		0	patients			140			0			V naší organizaci není tento statut dobrovolníka vymezený, všichni pracují bez nároku na odměnu. [In our organization, this volunteer status is not defined, everyone works without the right to remuneration.]	1	European Lung Foundation (ELF)	1	European Federation of Allergy and Airways Diseases Patient Associations (EFA)	1	Global Allergy and Airways Petient Platform (GAAPP)	1	COPED Gloal [The Global Initiative for Chronic Obstructive Lung Disease (GOLD)]	1	Akademie pacientských organizací (APO) [Academy of Patient Organizations (APO)]				2	ČOPN nemá zaměstnance, 2 osoby pracují na základě dohod o provedení práce [ČOPN has no employees, 2 people work on the basis of work agreements]	5		1			1			3		4		nejméně 10x [at least 10 times]
329	plhe329	pl	he	2009			1	he_spec	3		1				15			0		0		0				0				0					0
330	plhe330	pl	he	2002			3	he_spec	3		1				3500			0			nie wiem / I don't know	1	(Anonymized)			0				0					3500		4		1			2			4		4		wiele razy
130	slhe130	sl	he	1981			3	he_spec	3		1	promotion of interests of librarians (as a business)				8		1			Yes	1	(Anonymized)	1	(Anonymized)	1	(Anonymized)			0							3								4		3
332	plhe332	pl	he	2001			3	he_spec	3		1				1071			0		18	Poza nielicznym personelem Biura cała działalność organizowana jest na zasadzie aktywności społecznej. Woluntariuszy w rozumieniu polskiego prawa zatrudniamy głownie przy okazji organizacji zjazdów. Podczas ostatniego w 2019 r. we Wrocławiu pomagało nam 18 wolontariuszy (w tym doktorantek i doktorantów z Wydziału Nauk Społecznych Uniwersytetu Wrocławskiego) oraz 49 praktykantów (w ramach praktyk …	1	(Anonymized)			1	(Anonymized)			1	(Anonymized)				3	1 Kierowniczka Biura PTS na pełen etat, 1 Redaktor Polish Sociological Review na niepełnym etacie oraz 1 księgowy na umowę. / One director on a full-time basis from the (anonymized) office, 1 editor of (anonymized) on a part-time basis as well as one book-keeper on contract	3		1						3	w formie oświadczeń lub ekspertyz / in the form of statements or expertise	3	Konferencja Instytutów Socjologii, Komitet Kryzysowy Humanistyki Polskiej / Conference of Institutes of Sociology, Crisis Committee of Polish Humanities	kilkanaście razy - może więcej
333	plen333	pl	en	2002			1	en_gen	1		1			250	250			0		0		0				0				0					6
334	plen334	pl	en	2005			3	en_re	1		1				48			0		0		1	(Anonymized)			0				0					10	10 tylko osoby na umowy zlecenia, o dzieło / Only 10 persons on commission contracts, for specific tasks	5	wraz z rozwijającą się fotowoltaiką znacznie zwiekszyła się ich liczba, ale są to głównie organizacje lokalne / with the development of photovoltaics their number has significantly increased, but they are mainly local organizations.	4	do wielu konsultacji dochodzi na konferencjach, spotkaniach różnych komitetów / many consultations take place at conferences and meetings of various committees	PIS, Platforma Obywatelska, PSL	4	do wielu konsultacji dochodzi na konferencjach, spotkaniach różnych komitetów / Many consultations take place at conferences, meetings of various committees.	SEP, PSEW, Polskie Towarzystwo Energetyki Słonecznej	4	do wielu konsultacji dochodzi na konferencjach, spotkaniach różnych komitetów / many consultations take place at conferences, meetings of various committees.	4	w obszarze OZE i klimatu konsultacje były intensywne / with regard to renewable energy and climate the consultations were intensive	wielokrotnie
335	plhc335	pl	hc	1990			3	hc_spec	4		0				500	80		1	Od trzydziestu lat priorytetem naszego Stowarzyszenia są pacjenci z chorobami rzadkimi na ich doświadczeniu i potrzebach opiera się nasza wieloletnia działalność. Wśród wielu zadań, jakie na ich rzecz prowadzimy są międzynarodowe konferencje, które wspólnie z Komitetem Naukowym organizujemy od osiemnastu lat. Konferencje corocznie przyciągają wielu diagnostów, lekarzy specjalistów, a także pacjen…	10		1	(Anonymized)			1	(Anonymized)			1	(Anonymized)			------------	0		5		1		--------------------------	2		zależnie od potrzeb / dependent on needs	3	zależnie od potrzeb / depending on needs	3		kilka razy
336	plhc336	pl	hc	2013			3	hc_spec	5		1				300			0				1	(Anonymized)			0				0					2		5		1			1			3		3
337	plhc337	pl	hc	2001			3	hc_spec	4		0				5000			0		200		1	(Anonymized)			1	(Anonymized)			0					0			nie mam wiedzy w tym temacie / I don't have knowledge on this topic.	1						3		3	konsultacje dotyczące głównie rozporządzeń ministerialnych / Consultations concerning mainly ministerial regulations	zawsze
338	slhc338	sl	hc	2017			3	hc_spec	5		1	professional association			30			0		0		0				0				0					0		3		1			1			2		2		0
339	slhc339	sl	hc				1	hc_gen	1		1	business		0	130			0		2	da občasno, 1-2/mesec/yes occasionally, 1-2 / month	0				0				0					130
340	slhc340	sl	hc	2003			3	hc_spec	4		0				44			0		44		0				1	(Anonymized)			1	(Anonymized)				0		4		1			1			3		3		vedno / always
341	slhc341	sl	hc	1976			3	hc_spec	5		1	doctors			300			0		50	Da, večina je prostovoljcev, Aktivno deluje okrog 50 kolegov prostovoljcev./Yes, most of them are volunteers. About 50 volunteers are active.	1	(Anonymized)			1	(Anonymized)			0					1		4	Predvsem se pojavljajo nove psihoterapevtske organizacije - vsaka smer terapije ima svojo, druga druge ne upoštevajo. Večina od teh. organizacij se deklarira kot "krovna"./Above all, new psychotherapeutic organizations are emerging - each direction of therapy has its own, others are not taken into account. Most of these. organizations are declared as an “umbrella”.	1	Prepričevanje političnih strank bo pomembno za podporo zakonu o psihološki dejavnosti. Takrat bomo okrepili sodelovanje z njimi./Persuasion of political parties will be important to support the law on psychological activity. That is when we will step up cooperation with them.		3			4		2	Posvetujejo se, ko potrebujejo strokovno pomoč: npr. sodni izvedenci psih. stroke ali uvajanje centrov za mentalno zdravje./They consult when they need professional help: e.g. forensic psychologists or the introduction of mental health centers.	Vsakič nas povabijo./Every time they invite us.
342	huhc342	hu	hc	1989			3	hc_spec	5		1	professionals/doctors			1100			0		30		1	Anonymized			0				0					1		3		1			2			2	Anonymized	2		15–20
343	huhc343	hu	hc	1989			3	hc_spec	4		0	patients			0	18		1		5		1	Anonymized			0				0					1		1		1	Ez az utóbbi 10 évre vonatkozik [This applies to the past 10 years]		1			1	Az elmúlt 10 évre jellemző [It is typical for the last 10 years]	1
344	huhc344	hu	hc	2008			3	hc_spec	4		0	patients			30			0		5		0				0				0					0		3		1			1			1		1
345	huhc345	hu	hc	2014			3	hc_spec	4		0	patients					Mivel a jogi forma alapítvány, így nincs tagságunk [As the legal form is a foundation, we have no membership]	0		10		1	Anonymized			1	Anonymized			0					0		3		1			1			2	Anonymized	2		Nincs személyes konzultáció, találkozás. Levélben keressük meg a döntéshozókat és levélben válaszolnak. [No personal consultation, meeting. We will contact the decision makers in a letter and they will respond in a letter.]
346	huhc346	hu	hc	1996			3	hc_spec	4		0	patients/information			120			0		0		0				1	Anonymized			1	Anonymized				0		3		1				nem ismerek ilyen szervezetet [i don't know such an organization]		2		2		3
347	huhc347	hu	hc	1989			3	hc_spec	5		1	professionals/doctors			500			0		0		1	Anonymized			1	Anonymized			1	Anonymized				2		3		1			4			2		3
348	huhc348	hu	hc	1989			3	hc_spec	5		1	professionals/doctors			1400	0		1		0		1	Anonymized			0				1	Anonymized				0		2		1			3		Anonymized	3		2		Ha felkérés érkezett mindíg [If an invitation is always received]
349	huhc349	hu	hc	2012			3	hc_spec	5	2	1	professionals/doctors/workers			98			0		7	7 (az elnökség tagjai) [7 (Members of the Presidency)]	0				0				0					0		2		1			1			2	Anonymized	2		Kb évente egyszer [approx. once/year]
350	huhc350	hu	hc	1991			3	hc_spec	4		0	patients			0			0	Egy alapítvány nem ernyőszervezet [We are a foundation not an umbrella organization]	17	15-20 (ebből 5-6 állandó, a többi alkalmii) [15-20 (of which 5-6 are permanent, the rest are occasional)]	0				0				0					1		3		1			1			2		2		egyszer [once]
351	plhc351	pl	hc	2001			3	hc_spec	3		1							0				0				0				1	(Anonymized)				0		4		3		z wszystkim zasiadającymi w parlamencie /with all of them (parties) with seats in the parliament	3		pracodawcy/stowarzyszenia / employers / associations	4		4		udział w spotkaniach
352	plhc352	pl	hc	1954			3	hc_gen	3		1				300			0		0		0				0				0					300		3		1			4			5		4		wiele razy
353	huhc353	hu	hc	1989			1	hc_spec	5		1	doctors			157	0	Jelenleg tagdíj fizető 157. Háromezernél több emberrel vagyunk kapcsolatban. [currently paying a membership 157. We are in contact with more than 3,000 other individuals.]	1	Tudományos szakmai, továbbképző és kutatasi terület, tagok támogatása. "Anonimizálva" Alapítva 1967. [Scientific professional, further training and research field, support for members. "Anonmyzed" Founded in 1967.]	10	A 10 tagú elnökség, önkéntes munkával végzi feladatát. [The 10-member presidency does its job through volunteer work.]	1	Anonymized			0				1	Anonymized				1	1 alkalmazott részmunkaidőben. [1 part-time employee.]
354	czhe354	cz	he	2007			2	he_gen	4		0	students/education consumers			800	19	800 českých členů (myšleno v celém networku - členové aktivní na lokální i národní úrovni). Národní úroveň se skládá ze 7 členů (National board) a zhruba 17 členů na pozici tzv. Supporters.[800 Czech members (considered in whole network - members active on the local and national level). The national level consists of 7 members (National board) and approx. 17 memebers on the position of so called …	1	Národní úroveň ESN CZ sdružuje lokální studentské spolky a funguje jako podpůrné těleso a také prostředník mezi lokální a mezinárodní úrovní (přenos a distribuce informací), podílíme se na organizaci národních akcí s cílem vzdělávat členy a udržet know-how v organizaci, udržujeme také partnerství na národní úrovni (institucionální a komerční). [The national level of ESN CZ brings together local s…	800		1	ESN International [Erasmus Student Network]			1	ESN AISBL [Erasmus Student Network]			1	Česká rada dětí a mládeže (Czech Council of Children and Youth)				0	na národní úrovni ESN CZ - 0, Lokální úroveň - 0, Mezinárodní úroveň ESN AISBL - asi 8 [at the national level ESN CZ - 0, Local level - 0, International level ESN AISBL - about 8]			1	Nejsme politickou organizací. Jsme v kontaktu např. s Ministerstvem školství, mládeže a tělovýchovy nebo Ministerstvem zahraničních věcí a zapojujeme se do šíření informací o dění na politické úrovni, pokud jde například o věc jako jsou volby do EU parlamentu. Neangažujeme se však v ničem, co by souviselo s vyjadřováním politických názorů. [We are not a political organization. We are in contact, …
355	czhe355	cz	he	1990			3	he_gen	3		1	promotion of universities interests			236	41		1	Je to organizace zastřešující vysoké školy. [It is an umbrella organization for universities.]	250		0				0				0					4		3		3		všemi [all]	4		Ministerstvo školství, AV ČR, apod. [Ministry of education, Akademie věd České republiky=Science Academy...]	4		4		20
356	czhe356	cz	he	1992			3	he_gen	1		1	rectors				35		0		0		1	European Students' Union			0				0					2		4		4	Dle potřeby několikrát do měsíce [Several times a month as needed]	Z podstaty SK RVŠ se snažíme o komunikaci se všemi současnými parlamentními stranami, i kdyby jen symbolicky (zjišťování stanoviska). [At the heart of SK RVŠ, we try to communicate with all current parliamentary parties, even if only symbolically (finding out the opinion / political position).]	4		O existenci přímé opozice k naší organizaci nejspíš mluvit nelze, spíše se setkáváme s protichůdně smýšlejícími zákonodárci či jejich neochotou. [The existence of direct opposition to our organization is probably impossible, but rather we meet with opposing lawmakers or their reluctance.]	4	Několikrát do měsíce dle potřeby a probíraného tématu [Several times a month as needed and the topic discussed]	4		Téměř vždy [nearly every time]
357	czhe357	cz	he	1953			2	he_spec	3		1	university	Answered as "University of Liberec" - re-checked to establish that employee of university is a member of university workers association		5000			0		100		1	European University Association			0				1	Rada vysokých škol [Council of Higher Education Institutions]					changed to missing - originally 1500, not plausible; responded mixed up own university as organization with university workers' association	4		3		všemi [all]				5		4		60
358	czhe358	cz	he	1953			3	he_spec	3		1	university	Answered to invitation sent to Asociace Pracovniku Univerzit - confused by question on what is the name of your organization		14000			0				1	European University Association			0				1	Rada vysokých škol [Council of Higher Education Institutions]						3		1			1			4		5		0
359	czhe359	cz	he	2002			2	he_gen	1		1	students			0	7		1		100	Nemáme přesné číslo, protože na každou akci máme jiné dobrovolníky. Můžeme se pohybovat v řádu stovek dobrovolníků napříč celou republikou. [We don't have an exact number because we have different volunteers for each event. We can move in the order of hundreds of volunteers across the country.]	0				0				0					0	0, všichni pracujeme, jako dobrovolníci. [0, we all work as volunteers.]	4		1	Jsme organizace bez politických preferencí. [We are an organization without political preferences.]		1	Nejsem si vědoma nikoho, kdo by přímo vystupoval proti nám. [I am not aware of anyone directly opposing us.]		1		1
360	czhc360	cz	hc	1997			3	hc_spec	4		0	patients			8			0		3		0				0				0					17		4		1			1
361	czhc361	cz	hc	2014			3	hc_prev	4		0	information				1400	Výkonný ředitel + 6 členů správní rady [Executive Director + 6 members of the Board of Directors]	0		0		0				0				0					0
362	czhc362	cz	hc	2008			3	hc_spec	4		0	patients			7			0		5		0				0				0				není [is not]	3	3 fyzioterapeuti na minimální úvazek [3 full-time physiotherapists]			1		žádná [none]	1			2		1
363	czhc363	cz	hc	2013			1	hc_spec	5		1	professionals/doctors			300	0		1		0		0				0				0					0
364	czhc364	cz	hc	1990			3	hc_spec	4		0	patients			1000			0		10		0				1	International Bureau for Epilepsy			1	Národní rada osob ze zdravotním postižením [National Council of Persons with Disabilities]				38	8+30 na DPP [8+30 working contract]	3		2		ne se stranami, ale s ministerstvy (MZ ČR, MPSV a MŠMT) [not with parties but with ministries (MZ ČR, MPSV a MŠMT)]	2		EpiStop [pathophysiology of epilepsy]	2		1		0
365	czhc365	cz	hc	1992			1	hc_spec	4		0	patients			15			1		0		0				0				0					1
366	czhc366	cz	hc	2009			3	hc_prev	5		0	profession/information			170		nelze přesně určit (základním zastupujícím článkem je jedinec) [cannot be precisely determined (the basic representative article is an individual)]	1	Česká asociace adiktologů (zkráceně ČAA) je profesní organizace zastupující profesi adiktologa [The Czech Association of Addictologists (abbreviated CAA) is a professional organization representing the profession of addictologist]	0		0				0				1	Česká asociace adiktologů [Czech Association of Addictologists]				0		3		3	Setkání rady vlády pro koordinaci protidrogové politiky [Meeting of the Government Council for the Coordination of Drug Policy]	ANO - Andrej Babiš - premiér vlády [PM]	4		Asociace nestátních organizací, Odborná společnost pro prevenci a rizikové chování [Association of non-governmental organizations, Professional Society for Prevention and Risk Behavior]	3		3		vždy [always]
367	czhc367	cz	hc	1999			3	hc_spec	4		0	patients			1015			0		3		0				0				0					0	0, je to zcela bezplatná práce [0, it's a completely free job]		Neumím posoudit [I can't judge]	1			1			1		1
368	plhc368	pl	hc	2017			3	hc_spec	5		1	doctors			160			0			Wszyscy są niejako wolontariuszami, ponieważ ani członkowie ani Zarząd działa bez wynagrodzenia i jakichkolwiek korzyści materialnych. / They are all volunteers, because neither the members nor the Management Board receive any remuneration or material benefits.	0				0				0					0		5		1			1			1	To organy regulacyjne nie chcą się z nami kontaktować / Regulatory bodies do not want to contact us.	1	Nawet jeśli są jakiekolwiek konsultacje ich ustalenia i projekty nie są uwzględniane w ustawodawstwie. / Even if there are any consultations, their findings and drafts are not included in the legislation.	0
369	czhc369	cz	hc	1991			3	hc_spec	4		0	patients			650			0		20		1	European Huntington association, EURORDIS [Rare Diseases Europe]			1	International huntington association			1	NRZP [Národní rada osob se zdravotním postižením České republiky [National Council of Persons with Disabilities of the Czech Republic]]	1	Koalice pro zdraví, Asociace pacientských orgranizací [Coalition for Health, Association of Patient Organizations]		2				1	V historii jsme se aktivně podíleli na plánování úhrad z veřejného zdravotního pojištění [In history, we have been actively involved in planning reimbursements from public health insurance]					2
370	czhc370	cz	hc	1968			1	hc_gen	4		0	patients			6500			0			všichni členové jsou dobrovolnici - někdo je pasivní - někdo je aktivní, a má nějakou funkci : např. Předseda, nebo ekonom, nebo vede některé aktivity. [All members are volunteers - someone is passive - someone is active, and has some function: for example, a chairman, or an economist, or leads some activities.]	1	Inclusion Europe			1	Inclusion International			1	Národní Ráda zdravotně postižených (NRZP) [National Council of the Disabled (NRZP)]				14	14 lidí (5 plné úvazky - 9 částečných úvazků - 0,3 až 0,8) [14 people (5 full-time - 9 part-time - 0.3 to 0.8)]
371	czhc371	cz	hc	2011			1	hc_spec	5		1	doctors			120			0		5		1	European Society for Digestive Oncology			0				0					0
372	slhc372	sl	hc				3	hc_gen	5		1				570			0		0		1	(Anonymized)			0				1	(Anonymized)				0		3		1		0	3		Druga zdravniška združenja/other heath care organizations	4		4		2
373	slhc373	sl	hc	1997			3	hc_spec	1	5	1	business?			10	0		0	Krovna organizacije je Združenje slovenskih ustanov/The umbrella organization is the Združenje slovenskih ustanov		da, včasih / yes, sometimes	1	(Anonymized)			0				1	(Anonymized)				0		1		1			1			2		1		nikoli/never
374	slhc374	sl	hc	1997			3	hc_spec	5		1	doctors			120			0		0		1	(Anonymized)			1	(Anonymized)			1	(Anonymized)				0	Nihče ni zaposlen v (anonymous)/No one is employed by (anonymous)	4		1			1			3		1
131	slhe131	sl	he	1986			3	he_spec	5		1	professional association			700			1	Members of the (anonymous) can be associations or individuals.	700		1	(Anonymized)			1	(Anonymized)	1	(Anonymized)	0					0		3	It is about the fact that some similar organizations are more and more or less involved from time to time.	1		None	1			3	When changes in legislation	1
138	slhe138	sl	he	1995			1	he_gen	4		0	students			80	58		1	We have 58 student clubs across Slovenia.	0		0				0				1	(Anonymized)				0	Only students
128	slhe128	sl	he	1976			3	he_gen	2	3	1	employers unions, trade unions		0	22			1		0		1	(Anonymized)			0				0					56		3		3		All	5		Employment organizations at all levels; the state; social dialogue at all levels	5		5		3
378	slen378	sl	en	2007			3	en_prot	4		0				703			0		20		0				0				0					0	Trenutno 0. Delo oravljamo prostovoljno./Currently 0. We do the work voluntarily.	4	Povečuje se število ad-hoc civilnih iniciativ, ki se lotevajo posamičnih konkretnih primerov./The number of ad-hoc civic initiatives tackling individual concrete cases is increasing.	3	Posvetujemo se s politiko, o želimo uveljaviti svoje poglede pri regulativi s področja s katerim se ukvarjamo./We consult with politics, we want to assert our views on regulation in the field in which we deal.	Z semi parlamentarnimi strankami./With all parliamentary political parties	1			3	Odgovor velja podobno kt za politične stranke - v primeru, da želimo uveljaviti svoja stališča pri sprejemanju regulative./The answer is similar to the one about political parties - in case we want to assert our views when adopting regulations.	2		3x
379	slen379	sl	en	1998			3	en_gen	1		1		inserted the date of Slovensko društvo za energetiko		230			0	Imamo več organizacij, nekaj sem jih naštel, več ali manj pa vse delujejo pod okriljem Zveze inženirjev in tehnikov Slovenije ali pa so ustanovitelji skupina zainteresiranih podjetij. Z zvezdico označena društva so neodvisna. Ostali zastopajo tudi poslovne interese./We have several organizations, some of which I have listed, but more or less all of them operate under the auspices of the Associati…		vsi so prostovoljci/they are all volunteers	1	(Anonymized)	1	(Anonymized)	1	(Anonymized)			1	(Anonymized)				0		4	povečanje se pokaže ob sprejemanju nove zakonodaje ali predpisov/The increase is reflected in the adoption of new legislation or regulations.	1	ni potrebe/no need		2		Vsi se poznamo in sodelujemo v skladu z ožjimi specialnostmi/We all know each other and work together in accordance with the narrower specialties			2	organizira javne posvete o energijski problematiki/organizes public consultations on energy issues	3
380	huen380	hu	en	1995			3	en_fossil	1		1	business		5	30		Más érdekvédelmi szervezeti tag nincs, de több együttműködési megállapodásunk van hasonló szakmai szervezetekkel. [We have no other advocacy organization members, but we have several cooperation agreements with similar professional organizations.]	1	Tagvállalataink forgalma a hazai PB-gázellátás több, mint 95%-át fedi le. [The turnover of our member companies covers more than 95% of the domestic LPG supply.]	20	kb. 20 fő, de bármely vállalati alkalmazott részt vehet az egyesület különböző bizottságainak munkájában. [approx. 20 people, but any company employee can participate in the work of various committees of the association.]	1	Anonymized			1	Anonymized			0					2		3	Az iparágban komoly múlttal rendelkező érdekvédelmi szervezetek működnek. [There are advocacy organizations with a long history in the industry.]	1	Egyesületünk kizárólag szakmai szervezetekkel (minisztérium, hatóságok, kormányhivatalok, önkormányzatok) konzultál. [Our association consults exclusively with professional organizations (ministry, authorities, government agencies, local governments).]	Nem konzultál [does not consult]				4	Rendszeresen, ha szükséges pl.: jogszabályi változások, tisztességtelen piaci tevékenység észlelése, stb. [Regularly, if necessary, eg: changes in legislation, detection of unfair market activity, etc.]	4	Szakmát érintő jogszabályi változások alkalmával egyeztetünk [We negotiate on the occasion of legal changes affecting the profession]	Minden tudomásunkra jutott alkalommal képviseltetjük magunkat [We represent ourselves at every time we become aware of it]
381	slhc381	sl	hc	2008			1	hc_spec	5		1	doctors			30			0		0		1	(Anonymized)	1	(Anonymized)	0				0					0
382	slhc382	sl	hc	1970			3	hc_gen	4		0	war wounded		0	6	6		1	Zveza društev, ki včlanjujejo fizične osebe civilne invalide vojn / Association of Societies that Members Natural Persons of Civil War Invalids	0		1	(Anonymized)			0				1	(Anonymized)				2		3		2						3		2		2x letno / 2 x a year
383	huhc383	hu	hc	1991			3	hc_spec	5		1	professionals			3100			0		0		0				0				0					7		2		1			1			5		2		5
384	huhc384	hu	hc	1993			3	hc_spec	5		1	doctors			850			0		0		1	Anonymized			0				1	Anonymized				2	2	3		1			1			2		1
385	plen385	pl	en	2003			3	en_gen	1		1	business			0	100		0		0		0				0				1	(Anonymized)				4	4 people	4		4		one leading party which has majority in governmant	2			3		3		about 3 times a year
386	plen386	pl	en	2003			3	en_re	1		1	business			100	15	meminst: Kilkanaście / dozens	0		0		0				0				0					3	3	4					3			4		4
387	plen387	pl	en	1919			3	en_gen	1		1	business			24			0		400		1	(Anonymized)			0				0					100	Pełnoetatowych około 100 pracowników / around 100 full-time employees						4			4		4
388	plen388	pl	en	2001			1	en_gen	2		1	empoloyees			630			0		0	nie dotyczy / not applicable	0				0				0
389	huhc389	hu	hc	1995			3	hc_spec	2		1	nurses			120			0		1	1	0				0				0					0		2		1			1			2
390	huhe390	hu	he	1988			1	he_spec	4		0	students			142			0	"Anonimizálva" tevékenységünk mind helyi, mind országos szinten történik. ["Anonymized", our activities take place both at the local and national level.]	35		0				1	Anonymized			0					0
391	huhe391	hu	he	1878			3	he_spec	3		1	professionals			700			0		12		0				0				0					2		3		1			1			3	Csak felkérésre (törvényelőkészítés írásos véleményezése, még ritkábban csoportos konzultáció). [On request only (written opinion on drafting legislation, less often group consultation).]	2	Évente többször, alkalmilag. [Several times a year, occasionally.]	Kétszer, írásban + kétszer. [Twice, in writing + twice.]
392	huhe392	hu	he	1894			2	he_spec	3		1	professional			3200			0		0		0				1	Anonymized			0					4	2 teljes és 2 részmunkaidős alkalmazott [2 full-time and 2 part-time employees]	3		1			1			2			passz [pass]
393	huhe393	hu	he	1875			3	he_spec	1		1	professionals	they claim to be business	0	15000	20		1		0		1	Anonymized			1	Anonymized	1	Anonymized	0					10		3		1			4	Anonymized	bíróság, ügyészség, nyomozó hatóság [court, prosecutor's office, investigative authority]	4	Anonymized	4		Havonta [monthly]
394	huhe394	hu	he	1894			3	he_spec	3		1	research institute			200		Csak egyéni tagok vannak [There are only individual members]	1	Szakmai (tudományos) szervezet [Professional (scientific) organization]	5	Az elnökség (5 fő) [The Presidency (5 people)]	0				0				0					1	Egy fő, részmunkaidőben [One main, part-time]	3		1			1			1		1
395	huhe395	hu	he	1877			3	he_spec	3		1	professionals			1750		egyéni tagság van, nem intézményi. [there is individual membership, not institutional.]	1			csak önkéntesek vannak. [there are only volunteers.]	0				0				0					1		1		2
396	plhe396	pl	he	2018			3	he_gen	3		1				146			0	nie jest / it is not		różnie - kilkunastu - kilkudziesięciu, w zalezności od sprawy / different - dozens - several dozens, depending on the issue	0				0				0					0		4		1			1	trudno powiedzieć, kto ma przeciwstawne interesy - póki co ze wszystkimi udaje się współpracować, od MNiSW przez KRASP, czy firmy informatyczne / hard to say who has opposing interest - So far, we have managed to cooperate with everyone, from the Ministry of Science and Higher Education, through KRASP (rectors' organizations, and IT companies		4	z MNiSW / wiht the Ministry of Science and Higher Education	2	tak obstawiam, ale to nie z nami a organizacjami rektorów, uczelniami etc / Yes, I insist, but not with us, rather with rectors' organizations, higher education institutions	0
397	plhe397	pl	he	1991			3	he_gen	2		0				18000	72		1		2500		0				0				0					2	2 osoby - 1,5 etatu / two persons, 1.5 full-time jobs	3		3			3		Konferencja Rektorów Akademickich Szkół Polskich (KRASP) / Rectors Conference	4		4		Opiniujemy wszystkie akty prawne w obszarze szkolnictwa wyzszego i nauki
398	huen398	hu	en	1906			3	en_gen	3		0	trade union	they claim to be business	250	21000	200		1		10000		1	Anonymized	1	Anonymized	1	Anonymized			1	Anonymized				17		4			Ezt a téma határozza meg [This is determined by the topic]	Akik partnertnek tekintik a szakszervezetet [Those who see the union as a partner]	5	employers'	Anonmyized		alkalmanként [occassionally]	1
399	huen399	hu	en	1989			1	en_prot	4		0	enviromnental protection			20			0			Nincs nyilvántartás. "Dolgozni" egy sem dolgozik, alkalmilag részt vesznek és segítenek. Mivel nincs alkalmazott, mindenki önkéntesen "dolgozik". [No records. None of them work "to work", they occasionally participate and help. Because there are no employees, everyone “works” voluntarily.]	0				0				1	Anonymized				0		1		1			2			2				0
400	huen400	hu	en	1990			3	en_re	5		1	professionals			45			0		3		1	Anonymized			1	Anonymized			0					1		4		1						2		3
401	huen401	hu	en	1993			3	en_gen	1		1	business		134	0	3	134 gazdasági társaság / 134 companies	1	A szervezetnek rendes tagjai, "anonimizálva" tagozati tagjai és pártoló tagjai vannak. Utóbbi kategóriában olyan tagjaink vannak, amelyek maguk is társadalmi szervezetek. [The organization has regular members, "anonymized" members, and supporting members. In the latter category, we have members who are themselves social organizations.]	0	Nincsenek önkéntesek [No volunteers]	1	Anonymized			0				1	Anonymized				5		3		5		A Magyar Országgyűlésben és az Európai Parlamentben képviselettel rendelkező magyarországi pártokkal konzultál rendszeresen a Magyar Távhőszolgáltatók Szakmai Szövetsége. [The Hungarian Association of Hungarian District Heating Providers regularly consults with the Hungarian parties represented in the Hungarian Parliament and the European Parliament.]	4					4	Átlagosan havonta konzultál a kormányzat a Magyar Távhőszolgáltatók Szakmai Szövetségével. [On average, the government consults with the Hungarian District Heating Providers Association on a monthly basis.]	Stratégiai partnerségi megállapodása van a Magyar Távhőszolgáltatók Szakmai Szövetségének az Innovációs és Technológiai Minisztériummal és az Agrárminisztériummal, erre figyelemmel rendszeres a konzultáció, pontos számot nehéz mondani. [The Professional Association of Hungarian District Heating Providers has a strategic partnership agreement with the Ministry of Innovation and Technology and the …
402	huen402	hu	en	1989			3	en_fossil	3		0	trade union	they claim to be business	18	1200	16	18 vallalkozasnal vagyunk jelen. Teruleti mukodessel. 3 fo terulet. 13 alapszervezettel. [we are present with/at 18 companies. With territorial organizations, we have 3 main areas, and 13 local chapters]	1	Igen, de nem teljeskoru iparagi szakszervezet. Rajtunk kivul van tobb szakszervezet amelyek iparagon belul mukodnek. [Yes, but not a full-time industry union. In addition to us, there are several unions operating within the industry.]	85		1	Anonymized			0				1	Anonymized				7		3		1			4			2	Alkalmankent - evente 2-3 alkalommal [Occasionally - 2-3 times annually]	2	Evente 3-4 alkalommal [Evente 3-4 times]	0
403	huen403	hu	en	2003			3	en_re	1		1	professionals		11	30	5	30 természetes személy, 11 gazdasági társaság, 4 önkormányzat és 1 közintézmény [30 natural persons, 11 companies, 4 municipalities and 1 public institution]	0		8		0				0				0				A magyar kormány támogatásának hiányában lemondtuk a nemzetközi szervezetekben való tagságainkat. [In the absence of the support of the Hungarian government, we resigned from our membership in international organizations ]	0		2	There is a regression because the government is uncooperative and the preferred policies of the organizations in the area are not even considered in governmental policies.		Javaslatainkról minden érdemi politikai erő tájékoztatva lett. Érdemben nyilván a hatalmon lévő politikai párt lenne képes hatékonyan befogadni a szakmai észrevételeket, javaslatokat. Jelenleg nincs valódi igénye a politikának szervezetünk észrevételeire, munkájára. Látszat egyeztetések történnek, amibe idővel "belefárad" a szakma.... [All relevant political forces have been informed of our propo…		2	Lásd. az előző pontnál. [See previous point.]	Anonmyized	2		2		Ahányszor meghívták a szervezetünket. Nincs egzakt válasz, mert nincs rendszeres egyeztető fórum. [The number of times our organization was invited. There is no exact answer because there is no regular conciliation forum.]
404	huen404	hu	en	1913			1	en_gen	3		1	trade union			12830			0				0				0				0
405	huen405	hu	en	1996			3	en_gen	3		1	trade union			1700			0		20		0				0				0					1		3		1			1			1		2
406	huen406	hu	en	1993			3	en_gen	1		1	business		44	0	9		1		0		1	Anonymized	1	Anonymized	0				1	Anonymized				2		3		1		-	2		Anonymized	2		2
407	huen407	hu	en	1996			3	en_gen	1		1	business		35	33			0		10		1	Anonymized			0				0					2		3		1			4			4		2		5
408	huen408	hu	en	2011			2	en_re	5		1	professionals			10		10 - but our aim has never been to recruit members but to work towards the implementation of our mission	0		3	this varies a lot, between 2-5	1	Anonymized	1	Anonymized	0				1	Anonymized				7	GreenDependent Institute: 7 people Association: we don't have paid staff at the moment	2		1	We don't consult with political parties directly, we aim to be a neutral and professional organization.		4	We don't consult regularly, however, we often organize multistakeholder workshops or consultation events as part of our work. To these events, we invite stakeholders with opposing interests.	decision makers from the municipal and national level, companies, NGOs, informal civil groups, researchers		We don't really - very rarely - consult with regulatory authorities.	3		1 or 2 times a year.
409	huhc409	hu	hc	2006			3	hc_ind	1		1	industry		0	17			1		9	8-9	0				0				0					0		1								2		3		Kétszer [twice]
410	huhc410	hu	hc	1981			3	hc_spec	4		0	patients				88	A szervezetnek az alapszabály szerint nem lehet természetes személy tagja. [According to the statutes of the association, the organization cannot admit natural persons as members.]	1	A szervezetnek 88 egyesület a tagja [The organization has 88 associations]	28	28, ideértve a tisztségviselőket, akik ellenszolgáltatás nélkül végzik a feladatukat. [28, including officials who perform their duties without remuneration.]	1	Anonymized	1	Anonymized	1	Anonymized			1	Anonymized				103		3	A politikai környezet ugyan nem kedvező a civil szervezetek számára, de a szakterületen a szervezetek száma stabilnak mondható. [Although the political environment is not favorable for NGOs, the number of organizations in our policy field is stable.]				4		Anonymized	5		5		kb 50 [approx. 50]
411	huhc411	hu	hc	1999			3	hc_spec	4		0	patients			255			0	Egy tagszervezet [One member organization]	10		0				0				1	Anonymized				0			Stabilnak mondható. Anonimizálva [It can be said to be stable. Anonymized]		Az ernyőszervezetünkön keresztül kb. évente. [Through our umbrella organization approx. annually.]	A jelenlegi egészség- politikát meghatározó kormánypártokkal. [With the governing parties that shape current health policy.]		Soha [never]			Mi nem. de az ernyőszervezetünk igen. A gyakoriságot nm tudom. [We do not. but our umbrella body does. I don't know the frequency.]		Ernyőszervezetünk jelzi a gondokat, ha olyan rendeleti változtatások vannak, melyek hátrányosan érintik a reumabetegek csoportját. [Our umbrella organization signals problems if there are regulatory changes that adversely affect the group of rheumatic patients.]	Ezeken a megbeszéléseken általában ernyőszervezetünk képviselői vesznek részt. [Representatives of our umbrella organization usually take part in these discussions.]
412	huhc412	hu	hc	1989			3	hc_pharm	1	2	1	pharma	they claim to be business	1	260			1		1		0				0				0					2		2		1
413	huen413	hu	en	1990			3	en_gen	4		0	research institute			14			0		4		0				0				0					12		2		2			2			2		2
414	huhe414	hu	he	2000			3	he_spec	2	5	1	professionals			150			0		7		0				0				0					0	0	2		1			1	mivel szakmai szervezet vagyunk, nincsenek ellentétes érdekeket képviselő szervezetek [as we are a professional organization, there are no organizations representing conflicting interests]		3	pályázatok ügyében [in the case of tenders]	2	a véleménynek azonban nem kerültek beépítésre a döntéshozatalba sokszor irreálisan rövid határidő - általában 1 hétvége - állt rendelkezésre [however, the opinion was often not included in the decision-making process, often with an unrealistically short deadline - usually 1 weekend]
375	slhe375	sl	he	1983			3	he_spec	5		1	professionals			50		Okoli 50, po statutu so člani zveze samo pravne osebe in vsi njihovi člani - ne fizične, torej individulani člani,/About 50, according to the statute, the members of the association are only legal entities, their members are not individuals	1		8		0				1	(Anonymized)			0					0		4		1			2			2		2		Do dvakrat letno / twice a year
416	plhe416	pl	he	1951			3	he_gen	5	3	1	research institute			800			0		100		0				0				0					800	800	3		2		Prawo i Sprawiediwość	1			2		2
417	huhc417	hu	hc	2000			3	hc_spec	5		1	research institute			100	0		1	"anonimizálva" "Anonymized"	5		1	Anonymized	1	Anonymized	1	Anonymized			1	Anonymized				1	0-1 fő [0-1 persons]	4		1			1	vezető szervezet vagyunk a szakterületen, nincs ellentétes szervezet, a társ szakterületekkel konzultálunk [we are a leading organization in the field, there is no conflicting organization, we consult with other fields]		2		2		utóbbi évben háromszor [three times in the last year]
418	huhc418	hu	hc	1950			3	hc_spec	1		1	patients		1	14500	0		1		15		1	Anonymized	1	Anonymized	1	Anonymized	1	Anonymized	1	Anonymized				100		3		2			2			4		2
419	huhc419	hu	hc	1922			1	hc_spec	5		1	doctors			1357			0		0		1	Anonymized			0				1	Anonymized				0
420	huhc420	hu	hc	1988			3	hc_gen	4		0	patients			48			0		4		0				0				0					3	3 részmunkaidőben [3 part time]	4		1			1			3
421	huhc421	hu	hc	2006			3	hc_spec	4		0	patients			11	57		1		110		1	Anonymized	1	Anonymized	1	Anonymized			1	Anonymized	0			2		2		1		A jelen helyzetben egy ellenzéki párttal való együttműködés retorziót von maga után! [In the current situation, working with an opposition party triggers governmental retaliation!]	4	Mindig van olyan terület, ahol az egyező érdekek mentén tudunk együttműködni. [There is always an area where we can work together along common interests.]	Anonymized	4		2		Többször [several times]
422	huhc422	hu	hc	2011			3	hc_gen	2		1	professionals			1600			0		23		0				0				0					0		3		2			2			2		3		0
423	huhc423	hu	hc	2010			3	hc_spec	4		0	patients			35			0		3		0				0				0					0		2		1			1			4	igazából évente 3-6 alkalommal [actually 3-6 times a year]	3	A Nemzeti Egészségügyi Tanács 2014-ben megszűnt. Azon addig a LEBE képviselte a légúti betegeket, és havonta volt egyeztető ülés. [The National Health Council was abolished in 2014. Until then, LEBE represented respiratory patients and had a monthly conciliation meeting.]	2x
424	huhc424	hu	hc	1998			3	hc_spec	4		0	professionals			600	20		1		40		1	Anonymized			1	Anonymized			0					6		3		1			3			4		2	A konzultációt mi kezdeményeztük [We initiated the consultation]	Évente 1-2 alkalommal [1-2 times a year]
425	plen425	pl	en	2012			3	en_fossil	1		1			115				0				0				0				0									1			1			3		3
426	plen426	pl	en	1991			3	en_fossil	1		1			50	100000			0				1	(Anonymized)			0				0									1			3			4		4
427	plen427	pl	en	2008			3	en_nu	4		0							0				0	(Anonymized)			1				0									1			1			3		2
428	plhe428	pl	he	1997			3	he_gen	3		1		rectors			107		0				1	(Anonymized)							0									4			4			4	4	4
[truncated: 99 more columns]
