# Supplementary material for: Organized interests in post-communist policy-making: a new dataset for comparative research
Source: Interest Groups Advocacy. 2022 Nov 15;12(1):73–101. doi: 10.1057/s41309-022-00172-1 (PMC9665044; doi:10.1057/s41309-022-00172-1)
Supplement: Supplementary file 13 — (XLSX 148 KB) [file 41309_2022_172_MOESM13_ESM.xlsx]

## Sheet: Population Ecology Dataset
name_native	name_english	year	dissolution	type	web	cntry	sbfld	plfld	id
Jednota českých matematiků a fyzik	Union of Czech Mathematicians and Physicists	1862		5	https://jcmf.cz/?q=en	1	10	3	1
Spolek mediků českých	Association of Czech Medical Students	1863		4	www.spolekmedikuceskych.cz	1	10	3	2
Česká společnost chemická	Czech Chemical Society	1866		5	http://www.csch.cz/o-spolecnosti/kdo-jsme/	1	10	3	3
Česká farmaceutická společnost	Czech Pharmaceutical Association	1871		5	https://www.cfs-cls.cz/Kontakt/	1	8	2	4
Sdružení historiků České republiky	Society of Historians of the Czech Republic	1872		5	http://www.sdruzenihistoriku.cz/topmenu/ospolecnosti.html	1	10	3	5
Česká společnost ekonomická (ČSE)	Czech Economics Society	1896		5	https://www.cse.cz/	1	10	3	6
Sdružení ambulantních specialistů ČR	Association of outpatient specialists	1906		5	https://www.sasp.cz/kontakt	1	10	2	7
Český červený kříž	Czech Red Cross	1919		4	https://www.cervenykriz.eu/cz/cz_root.aspx	1	6	2	8
Psychiatrická společnost ČLS JEP	Psychiatric Association - Czech Medical Association JEP	1919		5		1	10	2	9
Český plynárenský svaz	Czech Gas Association	1919		1	https://www.cgoa.cz/	1	1	1	10
Česká sociologická společnost	Czech Sociological Association	1925		5	http://ceskasociologicka.org/	1	10	3	11
Českomoravská psychologická společnost, z.s.	Czech-Moravian Psychological Association	1927		5	https://cmps.ecn.cz/?page=onas	1	10	2	12
Českomoravská psychologická společnost	Czech Moravian Psychological Association	1927		5	https://cmpsy.cz/?page=onas	1	10	3	13
Česká kardiologická společnost, z.s.	Czech Cardiological Association	1929		5	http://www.kardio-cz.cz/	1	10	2	14
Česká endokrinologická společnost	Czech Endoktrinological Association	1938		5	http://www.endokrinologie.cz/	1	10	2	15
Sdružení ambulantních endokrinologů	Association of Outpatient Endocrinologists	1938		5		1	10	2	16
Česká lékařská společnost Jana Evangelisty Purkyně, z.s.	Czech Medical Society of Jan Evangelista Purkyně	1949		5	http://www.cls.cz/zakladni-informace	1	10	2	17
Společnost českých patologů ČLS JEP	Association of Czech Pathologists	1950		5	http://www.patologie.info/spolecnost/	1	10	2	18
Česká internistická společnost	Czech Association of Internists	1953		5	https://www.cisweb.cz/kontakt	1	10	2	19
Společnost radiologických asistentů ČR, z.s.	Association of Radiological Assistants	1957		5	https://srlacr.cz	1	10	2	20
ČLS JEP - Česká společnost klinické biochemie	Czech Medical Association -Czech Association of Clinical Biochemistry	1959		5	https://www.cskb.cz/	1	10	2	21
Česká společnost antropologická	Czech Anthropological Society	1964		5	http://anthropology.cz/cs/historie-csa/	1	10	3	22
Česká společnost pro politické vědy	Czech Political Science Association	1964		5	https://www.cspv.cz/	1	10	3	23
Asociace muskulárních dystrofiků v ČR	Association of Muscular Distrophy	1968		4	http://www.amd-mda.cz/kontakty	1	10	2	24
Společnost pro podporu lidí s mentálním postižením, z. s	Society for the Support of People with Intellectual Disabilities,	1969		4	http://www.spmpcr.cz/kontakty/	1	10	2	25
Český svaz vědeckotechnických společností z.s.	Czech Association of Scientific and Technical Societies	1976		5	https://www.csvts.cz	1	10	3	26
Český svaz ochránců přírody	Czech Union for Nature Conservation	1979		4	http://www.csop.cz/	1	4	1	27
ČLS JEP - společnost všeobecného lékařství (SVL ČLS JEP)	Czech Medical Association - Society of General Medicine	1980		5	https://www.svl.cz/	1	10	2	28
ČLS JEP - společnost klinické cytologie	Czech Medical Association - Society of Clinical Cytology	1981		5	https://www.cyt.cz/	1	10	2	29
Česká geografická společnost	Czech Geographical Society	1984		5	www.geography.cz	1	10	3	30
Společnost DaT	DaT Association	1989		4	http://www.spoldat.cz/cs/kontakty	1	10	2	31
Děti Země	Children of the Earth - Pilsen	1989		4	https://detizeme.cz/	1	4	1	32
Česká společnost AIDS pomoc, z.s.	Czech Association of AIDS Assistance	1989		4	https://www.aids-pomoc.cz/	1	10	2	33
Sdružení rodičů a přátel diabetických dětí v ČR z.s.	Association of families and friends of diabetic children	1990		4	http://www.diadeti.cz/nase-historie.php	1	10	2	34
Centrum pro Obnovitelné Zdroje a Úspory Energie (EkoWATT )	Center for Renewable Energy Sources (EkoWATT)	1990		1	http://ekowatt.cz/cz/o-ekowattu	1	5	1	35
Družstvo ENERGETIK	Cooperativeš ENERGETIK	1990			no	1	2	1	36
ČLS JEP - Česká společnost nukleární medicíny	Czech Medical Association - Czech Nuclear Medicine Association	1990		5	https://www.csnm.cz/article/show/actuality/default	1	10	2	37
Elektrotechnický svaz český, z. s.	Czech Electrotechnical Association, z.	1990		2	http://www.elektrosvaz.cz/	1	2	1	38
Asociace klinických psychologů České republiky, z. s.	Association of Clinical Psychology	1990		5	https://www.akpcr.cz/	1	10	2	39
Sdružení ambulantních psychiatrů ČR	Association of Outpatient Psychiatrists of the Czech Republic	1990		5		1	10	2	40
Česká dermatovenerologická společnost	Czech Society of Dermatovenerology	1990		5	https://www.derm.cz/	1	10	2	41
Český svaz hemofiliků, z.s.	Czech Association of Hemophiliacs	1990		4	https://hemofilici.cz/index.php/cs/kontakty	1	10	2	42
Sdružení praktických lékařů České Republiky	Association of General Practitioners of the Czech Republic	1990		5	https://splcr.cz/kontakty/kancelar/	1	10	2	43
ELSA	ELSA Prague Association of Law Students	1990		4	http://www.elsa.cz	1	10	3	44
ČLS JEP - společnost biomedicínského inženýrství a lékařské informatiky	Czech Medical Association - Society of Biomedical Engineering and Medical Informatics	1990		5	http://www.csbmili.cz/	1	10	2	45
ČLS JEP - společnost pracovního lékařství	Czech Medical Association - Occupational Medicine Society	1990		5	https://www.pracovni-lekarstvi.cz/onas.php	1	10	2	46
Asociace pro elektromobilitu České republiky, z.s.	Association for Electromobility of the Czech Republic, z.s.	1990		1	http://www.elektromobily-os.cz/	1	5	1	47
Sdružení lékařů FBLR	FBLR Doctors Association	1990		5		1	10	2	48
Rada vysokých škol	Council of Universities	1990		3	http://www.radavs.cz/	1	6	3	49
Sdružení pro rehabilitaci osob po cévních mozkových příhodách z.s.	Association for the rehabilitation of people after stroke	1990		4	http://www.sdruzenicmp.cz/kdo-jsme	1	10	2	50
Asociace Polio	Polio Association	1990		4	https://www.polio.cz/	1	10	2	51
Česká společnost alergologie a klinické imunologie	Czech Association for Allerology and Clinical Immunology	1990		5	https://www.csaki.cz/informace	1	10	2	52
Svaz podnikatelů pro využití energetických zdrojů, z.s.	Association of Entrepreneurs for the Use of Energy Resources, z.s.	1990		1	http://www.spvez.cz/#TOP	1	2	1	53
Společnost E	E Association	1990		4		1	10	2	54
Česká asociace univerzitního sportu	Czech Association of University Sports	1990			https://caus.cz/	1	10	3	55
Zelený kruh	Green circle	1990		1	http://www.zelenykruh.cz/en/	1	4	1	56
Profesní a odborová unie zdravotnických pracovníků, z.s. (POUZP)	Professional and Trade Union of Health Care Workers, z.s. (POUZP)	1990		2	http://pouzp.cz/	1	6	2	57
České jaderné fórum	Czech Nuclear Forum	1990		4	http://www.nuclear-forum.cz/	1	3	1	58
Vysokoškolský klub TERČ o.s.	TERC University Club	1990		4	www.vskterc.cz	1		3	59
Fokus ČR	Focus CR	1990		4	https://www.fokus-cr.cz/	1	10	2	60
Svaz průmyslu a dopravy České republiky	Confederation of Industry of the Czech Republic	1990		5	https://www.spcr.cz/o-nas/mezinarodni-spoluprace	1	2	1	61
SEVEn, The Energy Efficiency Center, z.ú.	SEVEn, The Energy Efficiency Center, z.ú.	1990		1	http://www.svn.cz/cs/seven/informace-o-spolecnosti	1	2	1	62
Sdružení na pomoc chronicky nemocným dětem	Association for Help for Chronically Ill Children	1990		4	https://www.chronici.cz/	1	10	2	63
Společnost rehabilitační a fyzikální medicíny	Association of Rehabilitational and Physical Medicine	1990		5	https://www.srfm.cz/aktuality	1	10	2	64
Odborový svaz zdravotnictví a sociální péče ČR	Trade Union of Health and Social Care of the Czech Republic	1990		3	http://www.zdravotnickeodbory.cz/	1	6	2	65
ČLS JEP - Česká lymfologická společnost	Czech Medical Association -Czech Society of Lymphology	1990		5	https://www.lympho.cz/intro	1	10	2	66
ČLS JEP - Gerontologická a geriatrická společnost	Czech Medical Association - JEP - gerontological and geriatric society	1990		5	https://www.cggs.cz/	1	10	2	67
Československá společnost pro právo životního prostředí	Czechoslovak Society for Environmental Law	1990		1	http://www.cspzp.com/index.html	1	2	1	68
ČLS JEP - Česká stomatologická společnost	Czech Medical Association - Czech Dentistry Association	1990		5	https://www.cls.cz/spolecnosti-cls-jep?id=91	1	10	2	69
Vysokoškolský odborový svaz	Union of Universities	1990		3	http://vos.cmkos.cz	1	6	3	70
Komora vysokoškolsky vzdělaných odborných pracovníků ve zdravotnictví	Chamber of Higher Education Health Care Professionals	1991		2	http://www.komora-vs.org/o-komore	1	10	2	71
Asociace českých a moravských nemocnic	Association of Czech and Moravian Hospitals	1991		3	https://www.acmn.cz/	1	6	2	72
Komora alternativní mediciny	Alternative Medicine Chamber	1991		4	no	1	10	2	73
Česká lékařská komora o.s.	Czech Medical Chamber	1991		5	https://www.lkcr.cz/aktuality-322.html	1	6	2	74
Česká gastroenterologická společnost ČLS JEP	Czech Gastroentrological Association	1991		5	https://www.cgs-cls.cz/o-nas/o-spolecnosti/	1	10	2	75
Přátelé přírody, o. p. s	Friends of Nature, o. P	1991	2012	4	http://www.prateleprirody.cz/rubrika-o_nas&dir=18	1	4	1	76
Podané ruce, o.p.s.	Given hands	1991		4	https://podaneruce.cz/english/	1	9	2	77
HAIMA CZ, z.s.	HAIMA CZ.	1991		4	https://www.haima.cz/kontakty/	1	10	2	78
Asociace Rodičů a přátel zdravotně postižených dětí v ČR, z.s.	Association of Day Care Centers and Crisis Centers	1991		4	https://www.betcs.cz/	1	6	2	79
Unie fyzioterapeutů České republiky	Union of Physiotherapists CZ	1991		2		1	10	2	80
Asociace poskytovatelů sociálních služeb ČR	Association of Social Service Providers	1991		4	http://www.apsscr.cz/	1	10	2	81
Česká energetická společnost, z.s.	Czech energetic associations, z.s.	1991		1	http://spolky.csvts.cz/cenes/	1	2	1	82
Sdružení ambulantních chirurgů - SACH	Association of Outpatient Surgeons	1991		5		1	10	2	83
Společnost pro pomoc při Huntingtonově chorobě	Society for Huntington's Disease Assistance	1991		4	https://www.huntington.cz/kontakty/sphch/	1	10	2	84
Česká lékarnická komora	Czech Chamber of Pharmacists	1991		5	https://www.lekarnici.cz/	1	8	2	85
Asociace klinických logopedů ČR	Association of Clinical Logopedists	1991		2	http://www.klinickalogopedie.cz/	1	10	2	86
ESO-ekologické sdružení obyvatel	Ecological association of citizens	1991	2018		no	1	4	1	87
Česká pedagogická společnost, z.s.	Czech Pedagogical Association	1991		5	http://www.cpds.cz/o_spolecnosti_.php	1	10	3	88
Teplárenské sdružení České republiky	District Heating Association of the Czech Republic	1991		1	http://www.tscr.cz/?pg=0203&1547469739#	1	2	1	89
Česká hiporehabilitační společnost, z.s.	Czech Hiporehabilitation Society,	1991		5	http://hiporehabilitace-cr.com/o-nas/stanovy-organizace/	1	10	2	90
Česká stomatologická komora	Czech Dentist's Chamber	1991		5	https://www.dent.cz/kontakty/	1	10	2	91
Těžební unie	Mining Union	1991		1	http://www.tezebni-unie.cz/cs	1	2	1	92
Český odborový svaz energetiků	Czech Trade Union of Power Industry	1992		2	http://www.cose.cz/	1	2	1	93
Česká nukleární společnost	Czech Nuclear Society	1992		1	http://spolky.csvts.cz/cns/	1	3	1	94
Sdružení privátních očních lékařů	Association of Private Eye Doctors	1992		5	http://www.spolcr.cz/?page_id=21	1	10	2	95
Asociace výrobců a dodavatelů zdravotnických prostředků (AVDZP)	Association of Manufacturers and Suppliers of Medical Devices	1992		1	http://www.avdzp.cz/kontakt-asociace-zdravotnicke-prostredky.html	1	10	2	96
Sdružení privátních ambulantních chirurgů ČR	Association of Private Outpatient Surgeons of the Czech Republic	1992		5	http://spach.cz/	1	10	2	97
České asociace pedagogického výzkumu	Czech Association for Pedagogical Research	1992		5	http://www.capv.cz	1	10	3	98
Asociace hygienických stanic České republiky	Association of hygenic stations CZ	1992		3	https://rejstrik-firem.kurzy.cz/67442862/asociace-hygienickych-stanic-ceske-republiky/statisticky-urad/	1	10	2	99
Česká asociace sester	Czech Nurses Association	1992		2	https://www.cnna.cz/prezidium/sekretariat/	1	6	2	100
Odborový svaz ECHO	ECHO Trade Union	1992		2	https://www.os-echo.cz/pro-cleny/	1	2	1	101
Sdružení praktických lékařů pro děti a dorost ČR, o.s.	Association of General Practitioners for Children and Adolescents of the Czech Republic, o.s	1992		5	http://www.detskylekar.cz/cps/rde/xchg/dlekar/xsl/18845.html	1	10	2	102
Sdružení Klíček	Sprout Association	1992		4	http://www.klicek.org/sdruz/kontakt.html	1	10	2	103
Studentská komora RVŠ	Chamber of Students CoU	1992		4	http://skrvs.cz	1	6	3	104
České ekologické manažerské centrum, z.s.	Czech Environmental Management Center, z.s.	1992		4	https://www.cemc.cz/kontakt/	1	4	1	105
Jihočeské matky, z.s.	Jihočeské matka, z.s.	1992		4	http://www.jihoceskematky.cz/	1	4	1	106
Chirurgické ambulantní sdružení	Surgical outpatient association	1992		4	https://www.facebook.com/chasbv	1	10	2	107
Asnep	Asnep	1992		2	http://www.asnep.cz/o-asociaci-asnep/	1	10	2	108
Klub nemocných cystickou fibrózou, z.s.	Club of persons with cystic fibrosis	1992		4	https://www.klubcf.cz/	1	10	2	109
Rada vědeckých společností	Council of Scientific Communities Czech Republic	1992		5	http://rvs.avcr.cz	1	6	3	110
České ILCO	Czech ILCO	1992		4	https://www.ilco.cz/	1	10	2	111
Sdružení pro nadnárodní spolupráci v oblasti energií a životního prostředí	Association for transnational cooperation in the field of energy and environment	1992			no	1	4	1	112
Sdružení pro výrobu bionafty	Biodiesel Production Association	1992		1	https://www.svbio.cz/	1	5	1	113
ALEN - sdružení žen, z.s.	ALEN Association of Women	1993		4	http://alen.tym.cz/	1	10	2	114
Green Doors z.ú.	Green Doors	1993		4		1	10	2	115
Asociace domácí péče České republiky	Home Care Association CZ	1993		3	https://www.adp-cr.cz/	1	10	2	116
Asociace nemocnic ČR	Association of Hospitals CZ	1993		3	http://www.ancr.cz/	1	6	2	117
Energetický komitét České republiky / WEC, z. s.	Energetic commission of the CR	1993	2018		no	1	2	1	118
EKOENERGOSVAZ ČR, z.s.	EKOENERGO-association ČR, z.s.	1993			no	1	2	1	119
Asociace energetických manažerů, z.s.	Association of energy managers, z.s.	1993		1	http://www.aem.cz/	1	2	1	120
Česká konference rektorů	Czech Conference of Rectors	1993		3	https://www.crc.muni.cz	1	6	3	121
Asociace univerzit třetího věku	Association of Universities of Third Age	1993		2	http://www.au3v.org	1	6	3	122
ARCUS - onko centrum	ARCUS Onkological center	1993		4	http://arcus-oc.org	1	6	2	123
Asociace dětské a dorostové psychiatrie, z.s.	Association of Childrens and Adult Psychiatry	1993		5	https://www.addp.cz/	1	10	2	124
Asociace forenzních psychologů	Association of Forensic Psychologists	1993		5	http://afp.wz.cz/	1	10	2	125
Svaz zdravotních pojišťoven ČR	Association of Health Insurance Companies of the Czech Republic	1993		1	http://szpcr.cz/o-svazu/zakladni-informace/	1	7	2	126
Hnutí Duha	Rainbow movement	1993		4	http://www.hnutiduha.cz/o-nas	1	4	1	127
Česká společnost pro větrnou energii	Czech Wind Energy Society	1994		1	https://www.csve.cz/	1	5	1	128
Česká asociace ergoterapeutů	Czech Ergotherapeutical Association	1994		5	http://ergoterapie.cz/	1	10	2	129
Společnost pro mukopolysacharidosu	Society for Mucopolysaccharidosis	1994		4		1	10	2	130
Asociace pracovníků nestátní dopravní zdravotní služby	Association of non-state transport health services workers	1994		2	https://www.asociacesanitek.com/	1	10	2	131
Pro čistší energii	For cleaner energy	1994			no	1	5	1	132
Společenství vysokých škol zemědělských a veterinárních	Association of veterinary and agricultural universities	1994		3		1	10	3	133
Učená společnost České republiky	Educated Society of Czech Republic	1994		5	https://www.learned.cz/	1	6	3	134
Společnost pro ranou péči	Early Care Society	1994		3	http://www.ranapece.cz/	1	10	2	135
Česká společnost ortoptistek	Czech Society of Orthopedists	1994		5	http://www.ortoptika.cz/web/ceska-spolecnost-ortoptistek	1	10	2	136
Přátelé přírody, z. s.	Friends of Nature, z.s.	1994		4	http://www.pratele-prirody.cz/	1	4	1	137
Spolek uživatelů kochleárního implantátu	Association of cochlear implant users	1994		4	http://www.suki.cz/kontakty/	1	10	2	138
ESET – HELP	ESET-HELP	1995		4	http://www.esethelp.cz/	1	10	2	139
Centrum pro dopravu a energetiku, z.s.	Center for Transport and Energy, z.s.	1995		4	https://cde.ecn.cz/	1	4	1	140
Stavební Energetika a Diagnostika	Building Energy and Diagnostics	1995		1	no	1	2	1	141
Péče o duševní zdraví, z.s.	Mental Health Care z.s.	1995		4		1	10	2	142
Česká plynárenská unie - zaměstnavatelský svaz	Czech Gas Union - employers' union	1995		1	no	1	1	1	143
Calla - Sdružení pro záchranu prostředí, z.s.	Calla - Association for Environmental Protection, z.s.	1995		4	http://www.calla.cz/	1	4	1	144
stopstigma	stopsigma	1995		4		1	10	2	145
Centrum pro rozvoj péče o duševní zdraví	Mental Health Care Development Center	1995		4	http://www.cmhcd.cz/centrum/o-nas/	1	10	2	146
APRIMED zájmové sdružení nestátních zdravotnických zařízení	APRIMED interest association	1996		3	https://rejstrik-firem.kurzy.cz/65990145/aprimed-zajmove-sdruzeni-nestatnich-zdravotnickych-zarizeni/statisticky-urad/	1	6	2	147
Česká asociace pro psychické zdraví	Czech Association of Psychological Heatlh	1996		4	http://capz-esprit.sweb.cz/	1	10	2	148
Asociace denních stacionářů a krizových center (ADSKC)	Association of Day Care Centers and Crisis Centers	1996		5	http://www.adskc.cz/	1	10	2	149
Český svaz zaměstnavatelů v energetice	Czech Association of Energy Employers	1996		5	http://www.csze.cz	1	2	1	150
Gremium majitelů lékáren	Board of Pharmacy Owners	1996		1	https://www.gmlcr.cz/	1	8	2	151
Sdružení soukromých nemocnic ČR	Association of private hospitals	1996		1	http://ssncr.cz/kontakt/	1	6	2	152
Ekoenergo	Ekoenergo	1997			no	1	2	1	153
Spolek ambulantních gastroenterologů	Association of outpatient Gastroenterologists	1997		5	http://www.saggastro.cz/about.htm	1	10	2	154
Sdružení ambulantních otorinolaryngologů a foniatrů	Association of outpatient otorhinolaryngologists and phoniatras	1997		5	https://www.saof.cz/	1	10	2	155
Sdružení soukromých patologů	Association of private pathologists	1997		5	https://sdruzeni-patologu.sluzby.cz/	1	10	2	156
SKALPEL soukromých lékařů a podnikatelů ve zdravotnictví ČR	Association of Private Doctors and Entrepreneurs CR-Skalpel	1997		5		1	6	2	157
Asociace mikrobiologických laboratoří	Association of Microbiological Laboaratories	1997		3	https://apl.czso.cz/irsw/detail.jsp?prajed_id=2389963	1	10	2	158
Česká asociace porodních asistentek	Czech Midwives Association	1997		2	https://www.ckpa.cz/kontakty.html	1	10	2	159
Sdružení ambulantních ortopédů ČR	Association of outpatient orthopedists CZ	1997		5		1	10	2	160
Sdružení nestátních ambulantních radiodiagnostiků ČR	Association of Non - State Outpatient Radiodiagnostics of the Czech Republic	1997		5	no	1	10	2	161
Sdružení ambulantních dermatovenerologů	Associatoin of outpatient dermatovenerologists	1997		5	https://www.sadcr.com/	1	10	2	162
Sdružení alergologů a klinických imunologů	Association of Allergists and Clinical Immunologists	1997		5		1	10	2	163
Sdružení ambulantních urologů	Association of outpatieint urologists	1997		5		1	10	2	164
Sdružení ambulantních kardiologů v ČR	Association of outpatient cardiologists	1997		5		1	10	2	165
Asociace energetických auditorů-energetických specialistů, z.s.	Association of Energy Auditors-Energy Specialists, z.s.	1997		1	https://www.aea.cz/	1	2	1	166
Sdružení ambulantních dětských kardiologů ČR	Association of outpatient children's cardiologists	1997		5		1	10	2	167
Sdružení nestátních ambulantních revmatologů	Association of Non-State Outpatient Rheumatologists	1997		5		1	10	2	168
Sdružení ambulantních neurologů České republiky	Association of outpatient neurologists CZ	1997		5		1	10	2	169
ČLS JEP - odborná společnost praktických dětských lékařů	Czech Medical Association - professional association of general pediatricians	1997		5	https://ospdl.webflow.io/contact	1	10	2	170
Baobab z.s.	Baobab z.s.	1997		4	http://www.baobab-zs.cz/organizace/	1	10	2	171
Spolek smluvních pneumoftizeologů, z.s.	Association of outpatient pneumophysiologists in the Czech Republic	1997		5	http://www.sspf.cz/vitejte/	1	10	2	172
Diakonie ČCE - středisko CESTA	Diakonie ČCE - CESTA (way) center	1997		4	https://www.strediskocesta.cz/	1	6	2	173
Asociace dialyzačních středisek ČR	Dialysis Center Association CZ	1997		3	https://rejstrik-firem.kurzy.cz/66319251/asociace-dialyzacnich-stredisek-cr/	1	10	2	174
Česká společnost pro ekonomiku energetiky CZAEE	Czech Society for Energy Economics CZAEE	1997		1	http://www.czaee.cz/	1	2	1	175
Privalab - spolek privátních diagnostických laboratoří	PRIVALAB - Association of private diagnostic laboratiers.	1997		1	http://www.privalab.cz/	1	7	2	176
Sdružení výrobců bionafty	Association of biodiesel producers	1998		1	no	1	5	1	177
České asociace MBA škol	Czech Association of MBA Schools	1998		3	http://www.cambas.cz	1	10	3	178
Sdružení soukromých gynekologů	Association of private gynecologists	1998		5	https://www.ssg.cz/zpravy-z-jednani	1	10	2	179
Sdružení celiaků České republiky	Association of Celiacs of the Czech Republic	1998		4	http://www.celiac.cz/default.aspx?article=2	1	10	2	180
Sdružení zdravotnických zařízení FBLR	FBLR Health Care Association	1998		3		1	10	2	181
Asociace stavitelů plynovodů a produktovodů, z.s.	Association of gas and product pipeline builders, z.s.	1998		1	https://aspp.cz/	1	1	1	182
České centrum pro vědu a společnost	Czech Center for Science and Society	1998		5	http://www.ccss.cz/	1	6	3	183
Ekologicko energetické forum	Ecological Energy Forum	1998	2008	4	no	1	4	1	184
OIŽP - Občanská iniciativa pro ochranu životního prostředí, z.s.	OIŽP - Citizens' Initiative for Environmental Protection, z.s.	1998		4	http://oizp.cz/	1	4	1	185
Asociace klinických a zdravotnických psychologů Čech, Moravy a Slezska	Association of Day Care Centers and Crisis Centers	1998		5	https://rejstrik-firem.kurzy.cz/68211601/asociace-klinickych-a-zdravotnickych-psychologu-cech-moravy-a-slezska-pobocka-vychodni-cechy/	1	10	2	186
Sdružení fakultních nemocnic České republiky	Association of Teaching Hospitals of the Czech Republic	1998				1	10	2	187
Energy v.o.s.	Energy v.o.s.	1998			https://rejstrik.penize.cz/25712314-energy-v-o-s	1	2	1	188
Sdružení provozovatelů technologií pro ekologické využívání odpadů v České republice, z.s.	Association of Technology Operators for Environmental Waste Management (STEO)	1998		1	http://www.steo.cz/co_je_steo.cs.html	1	5	1	189
Česká parodontologická společnost	Czech Society of Periodontology	1998		5	http://www.perio.cz/	1	10	2	190
Stálá konference asociací ve vzdělávání	Still Conference of Educational Associations	1999		5	http://www.skav.cz/	1	10	3	191
Sdružení zdravotně postižených občanů a jejich přátel	Association of disabled citizens and their friends	1999		4	www.braillnet.cz/szpoajp	1	10	2	192
Sdružení pro enviromentální energetiku	Association for environmental energetics	1999	2016		no	1	4	1	193
Asociace komunitních služeb	Association of Community Services	1999		4	http://www.askos.cz/	1	10	2	194
Česká asociace pro obnovitelné energie, o.p.s.	Czech Renewable Energy Association, o.p.s.	1999		1	https://www.estav.cz/caoe	1	5	1	195
Mamma HELP	Mamma Help	1999		4	https://www.mammahelp.cz/centra/	1	10	2	196
Společnost C-M-T	C-M-T- Association	1999		4	https://www.c-m-t.cz/	1	10	2	197
Bona	Bona	1999		4	https://www.produsevnizdravi.cz/aktuality/72-sdruzeni-bona-o-p-s-letos-oslavi-dvacet-let	1	10	2	198
Asociace pro využití obnovitelných zdrojů energie, o.s.	Association for the Use of Renewable Energy Sources, o.s.	1999		1	https://www.estav.cz/oze	1	5	1	199
COGEN Czech spolek pro kombinovanou výrobu elektřiny a tepla	COGEN Czech association for combined production of electricity and heat	1999		1	http://www.cogen.cz/o-sdruzeni-cogen-czech.html	1	2	1	200
Asociace zakladatelů soukromých vysokých škol, o.s.	Association of Founders of Private Universities	1999		3		1	10	3	201
Asociace knihoven vysokých škol České republiky z.s.	Association of University Librarians	1999		5	https://akvs.cz/	1	10	3	202
Unie ROSKA - česká MS společnost, z. s.	ROSKA Union- Czech MS Association	2000		4	https://www.roska.eu/kontaktni-udaje	1	10	2	203
Stavíme ekologicky	We are building ecologically	2000	2018	1	http://www.sps.cz/aktivity/ekologie.htm	1	4	1	204
Energetický Institut	Energetic Institute	2000		1	http://energeticky-institut.cz/o-nas/	1	2	1	205
Česká asociace pro psychoterapii	Czech Association for Psychotherapy	2000		5	https://czap.cz/o-nas/kontakty	1	10	2	206
Eurosolar	Eurosolar	2000		1	http://www.eurosolar.cz/	1	5	1	207
Hlas Země	Voice of the Earth	2000		4	http://hlaszeme.ecn.cz/cz/index.html	1	4	1	208
Český občanský spolek proti plicním nemocem (ČOPN)	Czech civic association against lung diseases	2000		4	http://www.copn.cz/index.php?page=contact&lang=cz	1	10	2	209
Rada předsedů základních organizací Odborového svazu ECHO Energetika	Council of Presidents of the basic organizations of the ECHO Energy Union	2001		2	no	1	2	1	210
ARNIKA - Program Ochrana přírody	ARNIKA - Nature Conservation Program	2001		4	https://arnika.org/program-ochrana-prirody	1	4	1	211
Spolek KOLUMBUS	Kolumbus Association	2001		4	https://www.spolekkolumbus.cz/cs/	1	10	2	212
Česká a slovenská asociace učitelů jazykových center na vysokých školách (CASAJC), z.s.	CASAJC - Teachers of Language Centers in Universities	2001		5	http://www.casajc.cz/	1	10	3	213
PARENT PROJECT, z.s.	PARENT PROJECT	2001		4	https://www.parentproject.cz/poslani	1	10	2	214
Sdružení uživatelů energetických kabelových rozvodů nízkého napětí	Association of users of low-voltage power distribution systems	2001		4	no	1	2	1	215
Česká asociace výrobců a dodavatelů diagnostik in vitro	Czech Association of Manufacturers and Suppliers of In vitro Diagnostics	2001		1	https://www.czedma.cz/index.php	1	7	2	216
Sdružení odborových organizací v energetice	Association of Trade Unions in Energy	2001		2	no	1	2	1	217
Česká asociace studentů psychologie	Czech Assosiation for Psychology Students	2001		4	https://caspos.cz	1	10	3	218
Celiak.cz - Bezlepková dieta	Celiak-cz. Gluten-free diet	2001		4	https://www.celiak.cz/o-nas/kontaktni-osoby	1	10	2	219
Sdružení psychiatrických léčeben České republiky	Association of Psychiatric Hospitals in the CZ	2002	2018	3		1	10	2	220
Vysokoškolské katolické hnutí Česká republika, z. s.	University Catholic Movement Czech Republic	2002		4	http://www.vkhcr.cz/	1	11	3	221
Asociace provozovatelů lékárenských sítí APLS	Association of Pharmacist Networks	2002		1	https://www.apleks.cz/o-nas/	1	8	2	222
Občané proti devastaci životního prostředí	Citizens against environmental degradation	2002		4	https://arnika.org/obcane-proti-devastaci-zivotniho-prostredi-v-tynci-nad-sazavou	1	4	1	223
Česká asociace obchodníků s energií	Czech Energy Traders Association	2002		1	no	1	2	1	224
Energy Consulting z.s.	Energy Consulting z.s.	2002		1	http://www.e-c.cz/index.php	1	5	1	225
České sdružení Marfanova syndromu	Czech Marfan Syndrome Association	2002		4	http://www.marfanuvsyndrom.websnadno.cz/	1	10	2	226
Aliance žen s rakovinou prsu, o.p.s.	Alliance of Women with Breast Cancer	2002		3	https://www.breastcancer.cz/en/menu-kontakty	1	10	2	227
Národní rada osob se zdravotním postižením ČR	National Council of Persons with Disabilities of the Czech Republic	2002		4	http://www.nrzp.cz/o-nas/zakladni-informace.html	1	6	2	228
Samostatná odborová organizace Ústavu jaderného výzkumu	Independent trade union of the Nuclear Research Institute	2002		2	no	1	3	1	229
Česká Energetická Asociace	Czech Energy Association	2002		1	http://www.ceskaenergetika.cz/	1	2	1	230
Sdružení majitelů a poskytovatelů domácí péče	Association of Home Care Owners and Providers	2003		1		1	10	2	231
McKenzie Institute Czech Republic	McKenzie Institute CZ	2003		4	http://www.mckenzieinstitute.org/cz/cs_CZ/o-nas/	1	10	2	232
Sdružení na Podporu Obnovitelných Zdrojů	Association for Promotion of Renewable Resources	2003			no	1	5	1	233
Jaderný odpad - děkujeme, nechceme! z.s.	Nuclear waste - thank you, we don't want to! z.s.	2003		4	http://www.jodn.cz/; http://www.jadernyodpadne.unas.cz/	1	4	1	234
Sympathea, o.p.s.	Sympathea	2003		4		1	10	2	235
Národní ústav pro autismus, z.ú.	National Institute for Autism	2003		5	https://nautis.cz/cz/o-nas	1	10	2	236
Českomoravské sdružení pro zemní plyn, z.s.	Czech-Moravian Association for Natural Gas, z.s.	2003		1	http://www.cmszp.eu/	1	1	1	237
AIESEC Česká republika	AIESEC	2003		4	https://aiesec.cz	1	6	3	238
Občanské sdružení ambulantních diabetologů (OSAD)	Civic Association of Outpatient Diabetologists (OSAD)	2003		4	http://osad.cz/	1	10	2	239
Občanské sdružení Zelená Energie	Civic Association Green Energy	2003		4	http://www.zelenaenergie.cz/cs/o-zelene-energii/podporovane-projekty/v-roce-2010.html	1	4	1	240
VIDA z.s.	VIDA	2003		4		1	10	2	241
Český institut pro energetiku	Czech Institute for Energy	2004			no	1	2	1	242
Sdružení pro integraci odborů České energetiky	Association for Integration of Czech Energy Unions	2004		2	no	1	2	1	243
Glopolis	Glopolis	2004		4	https://glopolis.org/glopolis/o-nas	1	4	1	244
DIAKTIV	DIAKTIV	2004		4	http://www.diaktiv.cz/?page_id=26	1	10	2	245
Spolek rodičů a přátel dívek s Rettovým syndromem	Association of parents and friends of girls with Rett syndrome	2004		4	http://www.rett-cz.com/rett-community/kdo-jsme-a-co-nabizime/	1	10	2	246
DEBRA ČR, z.ú.	DEBRA CZ	2004		4	https://www.debra-cz.org/o-nas	1	10	2	247
Asociace Ekologické - Alternativní Energetiky	Association of ecological - alternative Energy	2004			no	1	5	1	248
Sdružení řídícího směnového personálu jaderných elektráren, z.s.	Association of Managers of Nuclear Power Plant Shift Staff, z.s.	2004		2	https://www.facebook.com/dukovany/ http://www.dukovany.cz/?fbclid=IwAR3wFPye1ExCuFLKpOq-CUyqKsJL2hHs53VFqkT_IHY1HSqTQ8BQdJCUFL4	1	3	1	249
Koalice pro zdraví, o.p.s	Coalition for Health	2004		4	http://www.koaliceprozdravi.cz/rubrika/o-nas/	1	6	2	250
Asociace hydroenergetiků ČR	Association of hydroenergetics of the Czech Republic	2005		1	http://www.ahecr.cz/	1	5	1	251
Česká asociace pro revmatické choroby,o.s	Czech Association for Rheumetic Diseases	2005	2016	5		1	10	2	252
Asociace zdravotnických záchranných služeb České republiky	Association of Emergency Medical Services of the Czech Republic	2005		3	http://www.azzs.cz/o-nas/identifikacni-udaje/	1	10	2	253
Asociace pracovníků univerzit	Association of University Workers	2005		2	http://www.apua.eu/	1	6	3	254
LYMFOM HELP, z.s.	LYMFOM HELP	2005		4	https://www.lymfomhelp.cz/kontakty/lymfom-help-zs/	1	10	2	255
Sdružení pomoci duševně nemocným ČR z.s.	Association for Help of Mentally Ill	2005		4		1	10	2	256
Lékařský odborový klub-Svaz českých lékařů	Medical Union Club-Union of Czech Doctors	2005		5	https://www.lok-scl.cz/kontakt.php	1	10	2	257
Sdružení pro obnovitelnou energii	Renewable Energy Association	2005			no	1	5	1	258
Asociace odborníků plynových zařízení	Association of Gas Equipment Experts	2005		1	no	1	1	1	259
Spolek ELEE (Eko - Logie - Energie - Enviroment)	ELEE Association (Eco - Logic - Energy - Enviroment)	2005			no	1	4	1	260
Ekologos, o.p.s.	Ekologos	2005	2016		no	1	4	1	261
HELIOS-H o.s.-spolek pro podporu obnovitelných zdrojů energie	HELIOS-H o.s.-association for the promotion of renewable energy sources	2006			no	1	5	1	262
Odborový svaz energetiky a hornictví	Union of Energy and Mining	2006		2	no	1	2	1	263
Kaleidoskop - centrum terapie a vzdělávání, z.ú.	Kaleidoskop - Center for Therapy and Education	2006		4		1	10	2	264
Asociace TRIGON	TRIGO Association	2006		4	http://www.asociacetrigon.eu/	1	10	2	265
Diacel Písek	Dia(betes)cel(iac) - association of parents of children with diabetes and celiaclic disease	2006		4	http://www.diacel.cz/index.php?page=kontakt	1	10	2	266
Amelie z.s	Amelie	2006		4	https://www.amelie-zs.cz/en/	1	6	2	267
Solární Svět	Solar World	2006			no	1	5	1	268
Občanské Sdružení pro Trvale Udržitelný Rozvoj	Civic Association for Sustainable Development	2006		4	no	1	5	1	269
Energie z obnovitelných zdrojů o.s.	Energy from renewable sources o.s.	2006		1	no	1	5	1	270
Sdružení pro rozvoj ekologicky a energeticky šetrného bydlení	Association for the development of environmentally and energy-friendly housing	2006			no	1	2	1	271
Angelman cz	Angelman	2006		4	http://www.angelman.cz	1	10	2	272
Národní sdružení PKU a jiných DMP, z.s.	National Association of PKU and other DMP, z.s.	2006		4	https://www.nspku.cz/sdruzeni/kontakty.html	1	10	2	273
Celia - život bez lepku	Celia-gluten-free life	2006		4	http://www.celia-zbl.cz/o-nas	1	10	2	274
Meditterra - sdružení nemocnic	Mediterra - Association of Hospitals	2006		3	no	1	6	2	275
Zelená pro planetu, z. s.	Green for the planet, z.	2007		4	http://www.zelenaproplanetu.cz/index.php?call=cile	1	4	1	276
Česká bioplynová asociace z.s.	Czech Biogas Association z.s.	2007		1	https://www.czba.cz/	1	5	1	277
Erasmus Student Network Česká republika	Erasmus SN Czech Republic	2007		4	https://www.esncz.org	1	10	3	278
Občanské sdružení Na Zemi	Civic Association On Earth	2007		4	https://www.nazemi.cz/cs; https://www.facebook.com/nazemicz/	1	4	1	279
Dobré místo, z.s.	Good place	2007		4	https://dobre-misto.cz/	1	10	2	280
Klub pacientů mnohočetný myelom, z.s	Patient Club Multiple Myeloma	2007		4	https://www.mnohocetnymyelom.cz/?page_id=96	1	10	2	281
Spolek proti nemravným cenám elektřiny, o.s.	The Society Against Immoral Electricity Prices, o.s.	2007		4	no	1	2	1	282
Solarenergo, o.s.	Solarenergo, o.s.	2007			no	1	5	1	283
Základní organizace Energetické centrum	Basic organization Energy Center	2007			no	1	2	1	284
CEREBRUM - Sdružení osob se získaným poškozením mozku a jejich rodin, z.s.	Association of people with acquired brain damage and their families	2007		4	https://cerebrum2007.cz/	1	10	2	285
Asociace soukromých vysokých škol České republiky	Association of Private Universities	2007		3		1	10	3	286
Caballinus	Caballinus	2008		4	http://www.caballinus.cz/kdo-jsme	1	10	2	287
ENERGOKLASTR, z.s.	ENERGOKLASTR, z.s.	2008		1	https://rejstrik.penize.cz/26574519-energoklastr-z-s	1	2	1	288
Energy Centrum Praha o.s.	Energy Centrum Prague	2008	2008		https://energycentrumpraha.webnode.cz/ecp-aviation/	1	2	1	289
Asociace vysokoškolských poradců	Association of University Advisors	2008		2	https://www.asociacevsp.cz/	1	6	3	290
CREA Hydro&Energy, z.s.	CREA Hydro & Energy	2008		1	http://www.creacz.com/en/	1	5	1	291
Asociace Studentů a Absolventů	Association of Students and Absolvents	2008		4	http://www.asacr.cz	1	6	3	292
NÁRODNÍ ENERGETICKÝ KLASTR, z.s.	NATIONAL ENERGY CLUSTER, z.s.	2008		1	http://www.allforpower.cz/clanek/narodni-energeticky-klastr-ma-90-uspesnost-v-zisku-dotacnich-titulu-pro-sve-cleny/	1	2	1	293
Pacienti IBD, z.s.	Pacienti IBD	2008		4	https://www.crohn.cz/kontakt	1	6	2	294
Komora provozovatelů ekologických zdrojů energie ČR	Czech Chamber of Ecological Energy Sources Operators	2008		1	no	1	5	1	295
Duha Země	Rainbow (of the) Earth	2008	2015		http://www.duhazeme.cz/	1	4	1	296
Asociace pro využití energetických produktů, z.s.	Association for the Use of Energy Products, z.s.	2009		1	http://www.asvep.cz	1	2	1	297
Centrum pro životní prostředí a zdraví CpŽPZ	Center for Environment and Health CpŽPZ	2009		4	http://cpzpz.cz/wordpress/?page_id=10	1	4	1	298
Technologická platforma "Udržitelná energetika ČR"	Technology Platform "Sustainable Energy of the Czech Republic"	2009		1	http://tpue.cz/en/	1	2	1	299
Solární asociace	Solar Association	2009		1	https://www.solarniasociace.cz/cs/o-nas/kdo-jsme	1	5	1	300
Obnovitelné zdroje energie o.s.	Renewable energy sources	2009	2005	4	http://www.oze.cz/	1	5	1	301
METODĚJ z.s.	METODĚJ z.s.	2009		4	http://www.metodej.com/index.php/kontakty	1	10	2	302
Česká fotovoltaická asociace, z. s.	Czech Photovoltaic Association, z.s.	2009		1	http://www.cefas.cz/o-nas/program-a-cile-cfa.html	1	5	1	303
Udržitelné technologie o.s. (Sustainable technology c.a.) Vzduch, voda, odpady, obnovitelná energie o.s. (Air, water, waste, renewable energy c.a.)	Sustainable Technologies (Sustainable technology c.a.) Air, water, waste, renewable energy o.s. (Air, Water, Waste, Renewable Energy c.a.)	2009			no	1	5	1	304
Achilleus z.s.	Achilleus	2009		4	https://www.facebook.com/spolekAchilleus/	1	6	2	305
Grémium ambulantní radiologie	Ambulatory Radiology Bureau	2009		5	http://www.psp.cz/sqw/text/orig2.sqw?idd=73692	1	10	2	306
Onkomaják, z.s.	Onkomaják z.s.	2009		4	http://www.onkomajak.cz/kontakt	1	9	2	307
Občanské sdružení na ochranu pacientů s hereditárním angioedémem	Civic Association for the Protection of Patients with Hereditary Angioedema	2009		4	http://hae-imuno.cz/	1	10	2	308
Studentské politologické fórum, o. S	Student Forum for Politology	2010		4	https://politologovespf.wordpress.com	1	10	3	309
Asociace krajských nemocnic	Association of Regional Hospitals	2010		3	https://www.kr-vysocina.cz/asociace-krajskych-nemocnic-restrukturalizace-nemocnic-neni-mozna-bez-nbsp-jednani-s-nbsp-jejich-zrizovateli/d-4043664	1	10	2	310
Svaz pacientů ČR	Union of Patients of CZ	2010		4	http://www.pacienti.cz/?page_id=31	1	6	2	311
Asociace poskytovatelů energetických služeb, z.s.	Association of Energy Service Providers, z.s.	2010		1	http://www.apes.cz/	1	2	1	312
Česká společnost pro energetiku, z.s.	Czech Society for Energy, z.s.	2010		1	http://energetickyklub.cz	1	2	1	313
Nadační fond Neuron	Neuron Foundation	2010		5	https://www.nfneuron.cz	1	10	3	314
Dystonie-rodina spolu, z.s.	Dystonia-family together	2010		4	http://dystonia.cz/	1	10	2	315
Ne fotovoltaické elektrárně	(Say) No to the photovoltaic power plant	2010		4	no	1	5	1	316
Asociace nezávislých dodavatelů elektrické energie a plynu	Association of Independent Suppliers of Electricity and Gas	2011		1	no	1	2	1	317
Spolek udržitelný rozvoj	Society of Sustainable Development	2011			no	1	5	1	318
Svaz výrobců, zpracovatelů a montážníků úsporných energetických technologií, o. s.	Association of manufacturers, processors and assemblers of energy-saving technologies, o. S.	2011		1	no	1	2	1	319
Asociace laboratoří QualityLab	QUALITYLAB	2011		3	https://www.qualitylab.cz/	1	6	2	320
Zelená budoucnost, o.s.	Green future	2011	2017		no	1	4	1	321
Odborová organizace při Státním fondu životního prostředí České republiky	Trade union at the state fund of environment of the Czech republic	2011	2018	2	no	1	4	1	322
Technologická platforma "Energetická bezpečnost ČR" z.s.	Technology Platform "Energy Security of the Czech Republic" z.s.	2011		1	https://www.tpeb.cz/	1	2	1	323
Ekologické Energie, o.s.	Ecologic Energy, o.s.	2011			no	1	4	1	324
Asociace provozovatelů zdravotnických zařízení	Association of Health Care Operators	2011		3	https://rejstrik-firem.kurzy.cz/72558067/asociace-provozovatelu-zdravotnickych-zarizeni/	1	7	2	325
Sdružení pro Energetickou Osvětu a Statistiku ENERGOSTAT	Association for Energy Education and ENERGOSTAT Statistics	2012		4	http://energostat.cz/	1	2	1	326
Česká asociace pro vzácná onemocnění	Czech Association for Rare Diseases	2012		4	http://vzacna-onemocneni.cz/o-nas.html	1	10	2	327
Renadi	Renadi	2012		4	https://www.renadi.cz/	1	10	2	328
Komora obnovitelných zdrojů energie, z.s.	Chamber of Renewable Energy Sources, z.s.	2012		1	https://www.komoraoze.cz/	1	5	1	329
Občanské sdružení NECHCEME BIOPLYN	NECHCEME BIOPLYN Civic Association	2012		4	no	1	2	1	330
Asociace služeb přepravy pacientů neodkladné péče ČR	Association of Emergency Care Patient Transport Services CZ	2012		3	https://rejstrik-firem.kurzy.cz/22709312/asociace-sluzeb-prepravy-pacientu-neodkladne-pece-cr/	1	10	2	331
Sdružení energetiků	Association of Power Engineers	2012		5	no	1	2	1	332
I2E - Inovační, environmentální a energetické centrum, o.s.	I2E - Innovation, Environmental and Energy Center, o.s.	2012			no	1	2	1	333
Asociace soukromých neurologů	Association of Private Neurologists	2012		5	http://www.neurologove.cz	1	10	2	334
Stabilita pro dodávky tepla	Stability for heat supply	2012			no	1	2	1	335
Odborová organizace zaměstnanců Energetického regulačního úřadu	Trade union of employees of the Energy Regulatory Office	2012		2	no	1	2	1	336
Nezávislé Energetické Sdružení ČR (ENES)	Independent Energy Association of the Czech Republic (ENES)	2012		1	no	1	2	1	337
Šetrná Energie. o.s.	Energy Saving. o.s.	2012			no	1	2	1	338
Aliance pro energetickou soběstačnost, z.s.	Alliance for energy self-sufficiency, z.s.	2012		1	https://www.alies.cz/	1	5	1	339
Odborová organizace zaměstnanců Státního fondu životního prostředí České republiky	Trade union of employees of the State Environmental Fund of the Czech Republic	2012		2	https://www.ooz-sfzp.cz/	1	4	1	340
Energetická rodina	Energy family	2012			no	1	2	1	341
Bezpečná budoucnost energetiky	A secure future for energy	2012			no	1	5	1	342
Aliance pro výzkum hlubinné geotermální energie	Deep geothermal energy research alliance	2013		1	no	1	5	1	343
Energis 24	Energis 24	2013		1	https://www.energis24.cz/kdo-jsme	1	2	1	344
ALSA, z.s.	Amyotrophic lateral sclerosis association	2013		4	http://www.zsalsa.cz	1	10	2	345
Inko-Gnito	Inko-Gnito	2013		4	http://inko-gnito.cz/kontakt/	1	10	2	346
KOPAC	KOPAC	2013		4	https://kopac.cz/kdo-jsme/	1	10	2	347
Trvale udržitelný rozvoj	Sustainable Development	2013			no	1	5	1	348
Aliance fotovoltaických elektráren, o.s.	Alliance of photovoltaic power plants, o.s.	2013			no	1	5	1	349
Asociace energetických specialistů, z.s.	Association of Energy Specialists, z.s.	2013		1	http://www.asociacees.cz/	1	2	1	350
Asociace studentů fyzioterapie	Association of Physiotherapy Students	2013		4	http://asfcr.cz	1	10	3	351
Adventor o.s.	Adventor	2013		4	https://www.adventor.org/	1	10	2	352
Asociace nezávislých dodavatelů energií	Association of Independent Energy Suppliers	2013		1	https://andecr.cz/	1	2	1	353
Hnutí za udržitelnou dopravu	Sustainable Transport Movement	2013		4	no	1	4	1	354
Cech aplikovaných fotovoltaických technologií (CAFT)	Guild of Accumulation and Photovoltaics (CAFT)	2013		1	https://caft.cz/o-nas/	1	5	1	355
Česká podologická společnost	Czech Podological Society	2013		5	http://www.podolog.cz/kontakty/	1	10	2	356
Energeticko-technický inovační klastr, z.s.	Energy-technical innovation cluster, z.s.	2013		1	http://www.etikcz.cz/	1	2	1	357
Centrum energetických expertů	Center of Energy Experts	2013			no	1	2	1	358
Rehabilitace a rekondice poruch po poškození mozku, z.s.	Rehabilitation and recondition of disorders after brain damage, z.s.	2014		5	no	1	10	2	359
Spolek pro efektivní využití alternativních zdrojů energie, z.s.	Association for Effective Use of Alternative Energy Sources, z.s.	2014			no	1	5	1	360
Spolek mladých rehabilitačních lékařů	Association of young rehabilitation doctors	2014		5	http://www.mladirehabilitacnilekari.cz/kontakty	1	10	2	361
Zdravotní gramotnost národa, z.ú.	Health literacy of the nation, z.ú.	2014		4	https://www.czedma.cz/zdravotni-gramotnost-naroda.html	1	9	2	362
Sdružení ambulantních internistů	Association of outpatient internists	2014	2015	5		1	10	2	363
Mírná ekologie v mezích	Mild ecology within limits	2014	2018		https://www.memza.cz/cz/o-nas	1	4	1	364
CiKáDa – Asociace pacientů s onemocněním ledvin (CKD), z. s	Association of patients with kidney disease	2015		4	https://www.dialyza.cz/cs/porozumet/pacientska-asociace/	1	10	2	365
Diakar	Diakar	2015		4	http://www.diakar.cz/index.php/cs/o-nas/kdo-jsme	1	10	2	366
Centrum udržitelného rozvoje, z.s.	Center of Sustainable Development, z.s.	2015			no	1	5	1	367
Lužňáci, z.s.	Lužňáci, z.s.	2015		4	http://www.luznaci.eu/	1	5	1	368
Národní centrum energetických úspor, z.s.	National Center for Energy Savings, z.s.	2015		1	http://www.nceu.cz/	1	2	1	369
Nevypusť Duši, z. s.	Do not release the Soul,	2015		4		1	10	2	370
Poskytovatelé lékárenské péče z.s.	Providers of pharmaceutical care z.s.	2015		1	http://www.polp.cz/o-nas	1	8	2	371
Aliance české energetiky z.s.	Czech Power Industry Alliance z.s. (CPIA)	2015		1	http://cpia.cz/en/	1	3	1	372
Občanské sdružení pro energie	Civic Association for Energy	2016		4	no	1	2	1	373
Energeticko - vodárenský inovační klastr z.s.	Energy-Water Innovation Cluster z.s.	2016		1	http://www.ewic.eu/#anchor-o-klastru	1	5	1	374
Česká asociace doktorandek a doktorandů	Czech Association of PhD Students	2016		4	http://doktorandivcr.cz	1	11	3	375
Česká asociace provozovatelů lokálních distribučních soustav z.s.	Czech Association of Local Distribution System Operators z.s.	2016		1	http://www.caplds.cz/home/o-nas	1	2	1	376
Spolek Ichtyóza	Association Ichthyosis	2016		4	http://ichtyoza.cz/kontakt/	1	10	2	377
Svaz Obchodníků s Energiemi z.s.	Association of Energy Traders z.s.	2016		1	no	1	2	1	378
Asociace provozovatelů radiodiagnostických zdravotnických zařízení	Association of operators of radiodiagnostic medical facilities	2016		3	https://rejstrik-firem.kurzy.cz/05067413/asociace-provozovatelu-radiodiagnostickych-zdravotnickych-zarizeni-z-s/	1	6	2	379
Smart Energy Agency z.s.	Smart Energy Agency z.s.	2016	2016	1	http://www.senea.org/	1	2	1	380
Českomoravská asociace energetických poradců, z.ú.	Czech-Moravian Association of Energy Consultants, z.ú.	2016		1	http://www.cmaep.cz/	1	2	1	381
Maloodběratelé elektrické energie z.s.	Small-scale consumers of electricity z.s.	2016		1	no	1	2	1	382
Společnost pro trvale udržitelný rozvoj, z. s.	Society for Sustainable Development, z.	2016		4	https://stuz.cz/	1	5	1	383
Grémium majitelů agentur domácí péče, z.s.	Board of owners of home care agencies	2016		1	https://www.gremiumdp.cz/mymservice/web-home_page-uvod	1	7	2	384
DIALOGOS, z.s.	DIALOGOS	2017		4	https://www.dialogos.cz/	1	10	2	385
Institut zdravotně-sociálních služeb	Institute of Health-Social Services	2017		1	https://www.izss.cz/	1	6	2	386
Znovu do života, z.s	Again to life/Back to life/Again into life	2017		4	www.znovudozivota.cz	1	10	2	387
Asociace pro Akumulaci Energie a Baterie (AKU-BAT CZ)	Energy and Battery Accumulation Association (AKU-BAT CZ)	2017		1	http://www.akubat-asociace.cz/	1	5	1	388
Institut zdravotních a sociálních věd, z.ú.	Institute of Health and Social Sciences	2017		1	https://www.izsv.cz/kontakty	1	6	2	389
Platforma pro transformaci péče o duševní zdraví, z.s.	Platform for Transformation of Mental Health Care	2017		5		1	10	2	390
SMÁci, z. s.	SMÁci, z. s.	2017		4	http://smaci.cz/kontakt-na-sma/m630	1	10	2	391
Spolek laryngektomovaných ČR	Association of laryngectomy patients CZ	2018		4	https://www.s-let.cz/	1	10	2	392
Nezávislá odborová organizace zaměstnanců výrobců technických plynů	Independent trade union of employees of technical gas producers	2018		2	no	1	1	1	393
Svaz moderní energetiky, z.s.	Union of Modern Energy, z.s.	2018		1	https://www.modernienergetika.cz/o-nas/	1	2	1	394
Asociace mužů sobě z.s.	Association of men to each other	2018		4	http://www. asmuso.cz	1	10	2	395
ArsAnima	ArsAnima	2018		4	https://www.darujme.cz/organizace/1200382	1	10	2	396
Česká jaderná asociace, z.s.	Czech Nuclear Association, z.s.	2018		1	http://cjacr.cz/	1	3	1	397
Odborová organizace Energetického regulačního úřadu	Trade union of the Energy Regulatory Office	2018		2	no	1	2	1	398
Nezávislá odborová organizace Jaderné elektrárny Temelín	Independent Trade Union of the Temelín Nuclear Power Plant	2018		2	no	1	3	1	399
Sdružení energetických manažerů měst a obcí	Association of Energy Managers of Towns and Municipalities	2018		1	https://semmo.cz/	1	2	1	400
Ekologický institut Veronica	Association Veronika	2018		4	https://www.veronica.cz/kdo-je-ekologicky-institut-veronica	1	4	1	401
Energetické optimalizační družstvo	Energy Optimization Cooperative	2018			no	1	2	1	402
Sdružení RECOVERY	RECOVERY Association	2019		4		1	10	2	403
Magyar Szemorvos Társaság	Hungarian Ophthalmologist Society	1864		5	http://szemorvostarsasag.hu	2	10	2	404
Magyar Történelmi Társulat	Hungarian Historical Society	1867		3	https://tortenelmitarsulat.hu/	2	12		405
Magyar Földrajzi Társaság	Hungarian Geographic Society	1872		5	https://www.foldrajzitarsasag.hu	2	12	3	406
Magyar Pedagógia Társaság	Hungarian Pedagogic Society	1877		5	http://pedagogiai-tarsasag.hu/	2	12	3	407
Magyar Régészeti és Művészettörténeti Társulat	Hungarian Archeological and Art History Association	1878		5	http://mrmt.blog.hu/	2	12	3	408
Bolyai Társulat	János Bolyai Mathematical Society	1891		3	http://www.bolyai.hu/index.htm	2	12		409
Eötvös Loránd Fizikai Társulat	Roland Eötvös Physical Society	1891		3	http://elft.hu/	2	12		410
Magyar Fül-, Orr-Gége és Fej- nyaksebész Orvosok Egyesülete	Hungarian Society of Oto-Rhino-Laryngology, Head & Neck Surgery	1893		5	http://www.orl.hu/	2	10	2	411
Magyar Közgazdasági Társaság	Hungarian Economic Association	1894		3	https://www.mkt.hu/en/tarsasag/	2	12		412
Magyar Neurológiai Társaság	Hungarian Neurology Society	1895		5	http://www.miet.hu/	2	10	2	413
Magyar Nőorvos Társaság	Hungarian Society of Obstetrics and Gynaecology	1896		5	http://mnt.olo.hu	2	10	2	414
Magyar Filozófiai Társaság	Hungarian Philosophy Association	1901		5	http://www.mft-hps.hu/	2	12	3	415
Magyar Nyelvtudományi Társaság	Society of Hungarian Linguistics	1904		3	http://www.mnyt.hu/index.php?page_id=1&lang_id=hu	2	12		416
Magyar Sebész Társaság	Hungarian Surgical Society	1906		5	http://www.mst.hu/info.aspx?sp=100&&web_id=	2	10	2	417
Magyar Vegyipari, Energiaipari és Rokon Szakmákban Dolgozók Szakszervezeti Szövetsége (VDSZ)	Federation of Hungarian Chemical and Energy Industry Workers	1906		2	http://www.vdsz.hu/	2	2	1	418
Magyar Kémikusok Egyesülete	Hungarian Society of Chemists	1907		3	https://www.mke.org.hu/index.php	2	12		419
Magyar Egyetemi-Főiskolai Sportszövetség	Hungarian University-Applied Science University Sport Association	1907		5	https://www.mozduljra.hu/	2	12	3	420
Bánya-, Energia-, és Ipari Dolgozók Szakszervezete (BDSZ)	Trade Union of Miners, Energy Industry and Industrial Workers	1913		2	http://www.banyasz.hu/index.php	2	2	1	421
Magyar Vakok és Gyengénlátók Országos Szövetsége	Hungarian Federation of the Blind and Partially Sighted	1918		4	https://www.mvgyosz.hu/	2	10	2	422
Magyar Radiológusok Társasága	Society of Hungarian Radiologists	1922		5	http://www.socrad.hu/info.aspx?sp=1	2	10	2	423
Magyar Urológus Társaság	Hungarian Urology Society	1925		5	http://magyurol.hu	2	10	2	424
Magyar Pszichológiai Társaság	Hungarian Psychological Association	1928		5	http://mpt.hu/english/about-us/mission/	2	10	2	425
Magyar Dermatológiai Társaság	Hungarian Dermatological Society	1928		5	http://www.derma.hu/info.aspx?sp=1	2	10	2	426
Magyar Reumatológusok Egyesülete	Hungarian Association of Rheumathologists	1928		5	http://www.mre.hu/info.aspx?sp=100	2	10	2	427
Magyar Ortopéd Társaság	Hungarian Orthopeadic Society	1934		5	http://www.ortopedtarsasag.hu/info.aspx?sp=100&&web_id=	2	10	2	428
Magyar Laboratóriumi Diagnosztikai Társaság	Hungarian Society of Laboratory Medicine	1946		5	http://www.mldt.hu/info.aspx?sp=10&web_id=	2	10	2	429
Magyar Üzemegészségügyi Tudományos Társaság	Hungarian Scientific Society of Occupational Medicine	1946		5	http://www.mutt.hu/mutt.php?info	2	10	2	430
Energiagazdálkodási Tudományos Egyesület	Energy Management Scientific Association	1949		1	http://www.ete-net.hu/	2	2	1	431
Villamosipari Kutató Intézet SE.	Institute of Electrical Engineering SE.	1949		5		2	2	1	432
Siketek és Nagyothallók Országos Szövetsége	Hungarian Association of the Deaf and Hard of Hearing	1950		4	https://sinosz.hu/sinosz-materials-in-english/	2	10	2	433
Magyar Agrártudományi Egyesület	Hungarian Agricultural Science Association	1951	2016	5		2	12	3	434
Magyar Biológiai Társaság	Hungarian Biology Society	1952		3	http://www.mbt-biologia.hu/gen/pro/mod/foo/foo_kiiras.php?i_szo_azo=9	2	12		435
Magyar Onkológusok Társasága	Hungarian Cancer Society	1957		5	http://oncology.hu/index.php	2	10	2	436
Magyar Kardiológusok Társasága	Hungarian Society of Cardiology	1957		5	http://mkardio.hu/info.aspx?sp=200&web_id=	2	10	2	437
Magyar Plasztikai Helyreállító és Esztétikai Sebészeti Társaság	Hungarian Society of Plastic-Aesthetic Surgery	1959		5	http://plasztika.org.hu/info.aspx?sp=1	2	10	2	438
Magyar Gerontológiai és Geriátriai Társaság	Hungarian Association of Geriontology and Geriatrics	1966		5	http://idosgyogyaszat.hu/home	2	10	2	439
Magyar Endokrinológiai és Anyagcsere Társaság	Hungarian Society for Endocrinology and Metabolism	1966		5	https://endokrinologia.hu/info.aspx?sp=10	2	10	2	440
Magyar Sportorvos Társaság	Hungarian Society of Sports Medicine	1966		5	http://www.sportorvostarsasag.hu/info.aspx?sp=1	2	10	2	441
Magyar Belgyógyász Társaság	Hungarian Society of Internal Medicine	1966		5	http://www.belgyogyasztarsasag.hu/info.aspx?sp=1	2	10	2	442
Magyar Aneszteziológiai és Intenzív Terápiás Társaság	Hungarian Society of Anaesthesiology and Intensive Therapy	1966		5	https://www.doki.net/tarsasag/aneszteziologia/info.aspx?sp=100&web_id=	2	10	2	443
Magyar Rehabilitációs Társaság	Hungarian Rehabilitiation Society	1966		5	http://www.rehab.hu/info.aspx?sp=1	2	10	2	444
Magyar Angiológiai és Érsebészeti Társaság	Hungarian Association of Angiology and Vascular Surgery	1966		5	https://www.doki.net/tarsasag/angiologia/info.aspx?sp=1&web_id=	2	10	2	445
Magyar Orvostársaságok és Egyesületek Szövetsége	Association of Hungarian Medical Doctors' Societies and Associations	1966		5	http://www.motesz.hu	2	10	2	446
Magyar Gasztroenterológiai Társaság	Hungarian Gastroenterology Society	1966		5		2	10	2	447
Magyar Higiénikusok Társasága	Society of Hungarian Hygienics	1966		5		2	10	2	448
Magyar Általános Orvosok Tudományos Egyesülete	Hungarian Scientific Society of General Practitioners	1967		5	http://medicusuniversalis.hu	2	10	2	449
Magyar Hematológiai és Transzfúziós Társaság	Hungarian Society of Haematology and Transfusion	1967		5	https://www.doki.net/tarsasag/haematologia/info.aspx?sp=1&web_id=	2	10	2	450
Magyar Klinikai Neurofiziológiai Társaság	Hungarian Clinical Neurophisiology Society	1967		5	http://www.mknft.hu	2	10	2	451
Magyar Olaj- és Gázipari Bányász Szakszervezet	Hungarian Oil and Natural Gas Industry Miner Trade Union	1969		2	http://molbanyasz.hu/	2	1	1	452
Magyar Tüdőgyógyász Társaság	Hungarian Respiratory Society	1969		5	https://tudogyogyasz.hu/Page/Index/16918	2	10	2	453
Magyar Diabetes Társaság	Hungarian Diabetes Society	1970		5	http://www.diabet.hu/info.aspx?sp=200	2	10	2	454
Magyar Kórházszövetség	Hungarian Hospital Federation	1970		3	http://www.korhazszovetseg.hu	2	6	2	455
Magyar Klinikai Infektológiai és Mikrobiológiai Társaság	Hungarian Society of Clinical Microbiology and Infectous Diseases	1972		5	http://www.infektologia.hu/info.aspx?sp=1	2	10	2	456
Magyar Allergológiai és Klinikai Immunológiai Társaság	Hungarian Society of Allergology and Clinical Immunology	1972		5	https://www.makit.hu/info.aspx?sp=2	2	10	2	457
Magyar Pszichofarmakológusok Társasága	Hungarian Association of Psychopharmacologists	1980		5	http://www.mppt.hu/index.php?lang=hu-HU	2	10	2	458
Magyar Pszichiátriai Társaság	Hungarian Psychiatric Association	1980		5	http://www.mptpszichiatria.hu/info.aspx?sp=1	2	10	2	459
Mozgáskorlátozottak Egyesületeinek Országos Szövetsége	National Federation of Associations of Persons with Physical Disabilities	1981		4	http://www.meosz.hu/	2	10	2	460
Értelmi Fogyatékossággal Élők és Segítőik Országos Érdekvédelmi Szövetsége	Hungarian Association for Persons with Intellectual Disability	1981		4	https://efoesz.hu/	2	10	2	461
Magyar Villamosmérnök- és Informatikus-Hallgatók Egyesülete	Association of Hungarian Electricity Engineer and IT Students	1986		4	http://eestec.hu/mave/mave/	2	12	3	462
Vesebetegek Egyesületeinek Országos Szövetsége	National Federation of Kidney Patients' Associations	1987		4	https://vorsz.hu/fooldal	2	10	2	463
AIDS Ellen Küzdők Egyesülete	Association of People Against AIDS	1987	2018	5		2	10	2	464
Magyar Rektori Konferencia	Hungarian Recotrs' Conference	1988		3	http://www.mrk.hu/en/current/	2	11	3	465
Felsőoktatási Dolgozók Szakszervezete	Union of Higher Eduation Employees	1988		2	http://www.fdsz.hu/?q=hu	2	11	3	466
Levegő Munkacsoport Országos Környezetvédelmi Egyesület	Clean Air Action Group National Environmental Protection Association	1988		4	https://www.levego.hu/	2	2	1	467
Egészség és Családvédő Országos Egyesület	Health and Family	1988		4	http://ecsosz.hu/	2	6	2	468
Magyar Fizikushallgatók Egyesülete	Hungarian Association of Physics Students	1988		1	http://mafihe.hu/	2	12		469
Tudományos Dolgozók Demokratikus Szakszervezete	Democratic Trade Union of Scientific Workers	1988		2	http://tddsz.hu/index.htm	2	11	3	470
Magyar Orvosi Kamara	Hungarian Medical Chamber	1988		5	https://mok.hu	2	6	2	471
Pedagógusok Demokratikus Szakszervezete	Democratic Trade Union of Teachers (from 2018 in higher education, as it is orginally a public education union)	1988		2	http://www.pdsz.hu	2	11		472
Hungarológus Oktatók Nemzetközi Társasága	International Society of Hungarology Lecturers	1989	2009	2		2	12	3	473
Magyar Jogász Egylet	Hungarian Lawyer Association	1989		5	http://jogaszegylet.hu/	2	12	3	474
Értelmiségi Szakszervezeti Tömörülés	Trade Union Confederation of Intellectual Workers	1989		3	https://www.eszt.hu/	2	11	3	475
Magyar Gyógytornász-Fizioterapeuták Társasága	Hungarian Society of Physiotherapists	1989		5	http://www.gyogytornaszok.hu/index.php	2	10	2	476
Magyar Akupunktúra Orvosok Társasága	Hungarian Association of Acupuncture Medical Doctors	1989		5	www.maot.hu	2	10	2	477
Közegészségügyi Szakszervezet	Labour Union in Public Health	1989		5	https://szef.hu/tagszervezetek-es-retegszervezetek/tagszervezetek	2	6	2	478
Magyarországi Munkavállalók Szociális és Egészségügyi Ágazatban Dolgozók Demokratikus Szakszervezete	Democratic Labour Union of Socal and Healthcare Sector Workers	1989		5	http://www.eddsz.hu/?view=featured	2	6	2	479
Felsőoktatási Kollégiumok Országos Szövetsége	National Alliance of Higher Education Dormitories	1989		3	http://www.fekosz.hu/	2	12	3	480
Magyar Orvostanhallgatók Szövetsége	Hungarian Medical Students' Alliance	1989		4	http://humsirc.hu	2	12	3	481
Hallgatói Önkormányzatok Országos Konferenciája	National Union of Students in Hungary	1989		4	http://hook.hu/	2	11	3	482
Mentődolgozók Önálló Szakszervezete	Independent Labour Union of Ambulance Workers	1989		2	https://mosz.hu	2	10	2	483
Gyógyszerészeti Dolgozók Szakszervezete	Labour Union of Hungarian Pharmaceutical Employees	1989		2	http://www.gydsz.hu	2	8	2	484
Villamosenergia Ipari Alkalmazottak Fiatalok és Munkavállalók MVMT központi szakszervezete /FIMUSz./	Central Trade Union of Electricity Industry Workers and Youth	1989	2013	2		2	2	1	485
Magyar Szociológiai Társaság	Hungarian Sociological Association	1989		5	http://www.szociologia.hu/main_page/	2	12	3	486
Tudományos és Innovációs Dolgozók Szakszervezete	Trade Union of Scientific and Innovation Workers	1989		2	http://www.tudosz.hu/index.php	2	11	3	487
Magyar Gyermekorvosok Társasága	Hungarian Society of Paediatricians	1989		5	http://www.gyermekorvostarsasag.hu/info.aspx?sp=200&web_id=	2	10	2	488
Magyar Újságíróhallgatók Egyesülete	Association of Hungarian Journalism Students	1989	2015	4		2	12	3	489
Magyar Természetvédők Szövetsége (MTVSZ)		1989		4	https://mtvsz.hu/elnokseg	2	4	1	490
Keresztény Orvosok Magyarországi Társasága	Association of Christian Medical Doctors in Hungary	1989		5	https://komt.hu	2	6	2	491
Magyar Természetgyógyászok és Életreformerek Tudományos Egyesülete	Scientific Association of Hungarian Natorpaths and Life Reformers	1989		5	http://eletero-haz.hu	2	10	2	492
Bányaipari Dolgozók Szakszervezete Kőolajvezeték Építő Vállalat Szakszervezeti Bizottsága	Union of Mining Workers Trade Union Committee of Petroleum Pipeline Construction Company	1989	2013	2		2	1	1	493
Magyar Gyógyszerészeti Kamara	Hungarian Pharmaceutical Chamber	1989		1	https://www.mgyk.hu/nyitolap.html	2	8	2	494
Magyar Nephrologiai Társaság	Hungarian Society of Nephrology	1989		5	https://www.nephrologia.hu/info.aspx?sp=200	2	10	2	495
Magyar Pszichofiziológiai és Egészséglélektani Társaság	Hungarian Society of Psychophysiology and Health Psychology	1989		5		2	10	2	496
E-misszió Természet- és Környezetvédelmi Egyesület	E-Mission Nature and Environment Association	1989		4	http://www.e-misszio.hu/	2	4	1	497
Magyar Műlencse Implantációs és Refraktív Sebészeti Társaság	Societas Hungarica Ad Implantandam Oculi Lenticulam	1989		5	http://shiol.olo.hu/rovatok/hirek/	2	10	2	498
Magyar Idegsebészeti Társaság	Hungarian Society of Neurosurgery	1990		5	http://neurosurgery.org.hu	2	10	2	499
Magyar Történészhallgatók Egyesülete	Hungarian Association of History Students	1990	2004	1		2	12		500
Magyar Kontaktológiai Társaság	Hungarian Contactology Society	1990		5	http://makot.hu/index.html	2	10	2	501
Magyar Természetgyógyászati Tanács	Hungarian Council of Naturopathy	1990	2003	5		2	10	2	502
Magyar Mérnökhallgatók Egyesülete – IAESTE Hungary	Association of Hungarian Engineering Students - The International Association for the Exchange of Students for Technical Experience Hungary	1990		4	http://iaeste.hu/	2	12	3	503
Magyar Joghallgatók Országos Egyesülete	National Association of Hungarian Law Students	1990	2005	4		2	12	3	504
Magyar Hadtudományi Társaság	Hungarian Military Science Association	1990		5	http://mhtt.eu/index.php	2	12	3	505
Egészségügyi Vállalatok Dolgozóinak Szakszervezete	Labour Union of Employees of Healthcare Corporations	1990		2		2	6	2	506
Magyar Fogorvosok Egyesülete	Association of Hungarian Dentists	1990		5	http://mfe-hda.hu	2	10	2	507
Villamosenergiaipari Dolgozók Szakszervezeti Szövetsége Erőmű Beruházási Vállalat Szakszervezete	Electricity Workers Union Trade Union Power Plant Investment Company Trade Union	1990		2		2	2	1	508
Atomerőmű Ifjúsági Szervezete	Nuclear Power Plant Youth Organization	1990	2007	2		2	3	1	509
Katolikus Egyetemisták és Főiskolások Egyesülete	Association of Catholic University and College Students	1990		4	http://www.kefe.hu/english.html	2	12	3	510
Magyar Rákellenes Liga	Hungarian League Against Cancer	1990		5	https://rakliga.hu	2	10	2	511
Magyar Politikatudományi Társaság	Hungarian Political Science Association	1990		5	http://www.mptt.hu/	2	12	3	512
Orvosegyetemek Szakszervezeti Szövetsége	Trade Union Confederation of Medical Universities	1990		3	http://www.oszsz.hu/	2	12	3	513
Atomerőműben Dolgozók Érdekvédelmi Szervezete (ADÉSZ)	Interest Organisation of Nuclear Plant Workers	1990		2	https://www.vd.hu/tagszakszervezet/Atomeromuben-Dolgozok-Erdekvedelmi-Szervezete/BJSztkup%252FcU%253D/	2	3	1	514
Energiaipari Vállalkozók Szövetsége	Association of Energy Industry Entrepreneurs	1990	2015	1		2	2	1	515
Magyar Osteológiai és Osteoarthrológiai Társaság	Hungarian Osteology and Osteoarthrology Society	1990		5	http://www.osteoporosis.hu/info.aspx?sp=200	2	10	2	516
Magyar Napenergia Társaság	Hungarian Solar Energy Association	1990		5	http://fft.szie.hu/mnt/	2	5	1	517
Magyar Olaj-, és Gázmérnök-hallgatók Egyesülete	Association of Hungarian Oil and Natural Gas Engineer Students	1990	2008	4		2	12	3	518
Magyarországi Egyetemi és Főiskolai Tanárok Egyesülete	Association of Hungarian University and Applied Science University Teachers	1990	2017	2		2	12	3	519
Energiaipari Karbantartók Szakszervezete	Trade Union of Energy Industry Maintenance Workers	1990		2	http://www.vd.hu/tagszakszervezet/Energiaipari-Karbantartok-Szakszervezete/OVY25j6fCZY%253D/	2	1	1	520
Magyar Háziorvosi és Családorvosi Társaság	Hungarian GP and Family Doctor Society	1990	2017	5		2	10	2	521
Egyesült Villamosenergiaipari Dolgozók Szakszervezeti Szövetsége (VD)	United Trade Union Federation of Electricity Industry Workers	1990		2	http://www.vd.hu/	2	2	1	522
Rákbetegek Országos Szervezete	National Organization of Cancer Patients	1990		4	http://rakszovetseg.hu/jml2/	2	10	2	523
Energiaklub Szakpolitikai Intézet és Módszertani Központ Egyesület	Energiaklub Policy Institute and Methodology Centre Association	1990		4	https://energiaklub.hu/en	2	2	1	524
MVM Magyar Villamos Művek Dolgozóinak Szakszervezete	MVM Hungarian Electricity Workers' Trade Union	1991		2	http://regivd.vd.hu/mvmdsz/	2	2	1	525
Magyar Egyetemi és Főiskolai Oktatók Közössége	Community of Hungarian University and Applied Science University Lecturers	1991	2017	2		2	11	3	526
Magyar Narkológiai Társaság	Hungarian Association on Drug Abuse and Addiction	1991	2017	5		2	10	2	527
Magyar Energetikai Társaság	Hungarian Energy Association	1991		2	http://magyarenergetika.hu/	2	2	1	528
Erőmű Független Szakszervezete	Power Plant Independent Trade Union	1991	1995	2		2	2	1	529
ARCHEOCOMP Multidiszciplináris Régészettudományi Egyesület	ARCHEOCOMP Multidisciplinary Archeological Association	1991	2008	5	http://www.ace.hu/cel-h.html	2	12	3	530
(Falusi Körzeti Orvosok Országos Szövetsége) FAKOOSZ Alapellátó Orvosok Országos Szövetsége	National Association of Rural GPs - National Association of Primary Care GPs	1991		5	https://fakoosz.ewk.hu	2	10	2	531
Magyar Egészségügyi Menedzser Klub	Hungarian Healthcare Manager Club	1991		2	http://www.memklub.hu/fooldal	2	6	2	532
Magyar Dietetikusok Országos Szövetsége	National Association of Hungarian Dietitians	1991		5	http://mdosz.hu	2	10	2	533
AEGEE	Association des Etats Généraux des Etudiants de l’Europe	1991		1	https://www.locals.aegee.org/budapest/	2	12		534
Környezetbarát és Megújuló Energiaforrásokért Alapítvány	Foundation for Environmentally Friendly and Renewable Energy	1991		4		2	4	1	535
Magyar Orvostudományi Egyetemek Egyesülete	Association of Hungarian Medical Universities	1991	1993	3		2	6	2	536
Transzplantációs Alapítvány a Megújított Életekért	Transplantation Foundation for Renewed Lives	1991		4	http://transalap.hu	2	10	2	537
LIGA Villamosenergia és Hőenergiaipari Szakszervezetek	LIGA Electricity and Heating Industry Trade Unions	1991	2008	2		2	2	1	538
Magyar Cukorbetegek Országos Szövetsége	National Association of Hungarian Diabetes Patients	1991		4	https://www.diabetesportal.hu	2	10	2	539
Segély Alapítvány a Villamosenergiaiparban Dolgozó Fiatalok Részére	Aid Foundation for Young People in the Electricity Industry	1991	2002	2		2	2	1	540
Magyar Védőnők Egyesülete	Association of Hungarian Healt Visitors	1991		5	https://mave.hu	2	10	2	541
Tanárképzők Szövetsége	Alliance of Teacher's Trainer (Colleges?)	1991		5	http://tanarkepzok.elte.hu	2	12	3	542
Gázipari Szakszervezeti Szövetség	Trade Union Federation of Natural Gas Industry	1991		2	http://vdsz2.eagent.hu/gazipari_szakszervezeti_szovetseg/bemutatkozunk/260/	2	1	1	543
Magyar Orvostudományi Egyetemek Egyesülete	Association of Hungarian Medical Universities	1991	1993	3		2	12	3	544
Országos Villamostávvezeték Vállalat Független Szakszervezete	Independent Trade Union of National Electricity Grid Company	1991	2001	2	http://regivd.vd.hu/ovit/	2	2	1	545
Vezetékes Energiafelhasználók Szövetsége	Wired Energy Consumers Association	1991	2015	4		2	2	1	546
Magyar Naperőművek Egyesülete	Association of Hungarian Solar Power Plants	1991	1995	1		2	5	1	547
Magyar Gerincgyógyászati Társaság	Hungarian Spine Society	1991		5	https://ogk.hu/orvosoknak/magyar-gerincgyogyaszati-tarsasag/	2	10	2	548
Magyar Katonai-Katasztrófaorvostani Társaság	Hungarian Military-Catastrophe Medicine Society	1991		5	http://www.mkkot.hu/	2	10	2	549
Paksi Atomerőmű Dolgozóinak Szakszervezete	Paks Nuclear Power Plant Workers' Union	1991		2		2	3	1	550
Keresztény Orvoskamara	Chamber of Christian Medical Doctors	1991	2006	5		2	6	2	551
Magyar Ásványolaj Szövetség	Hungarian Petroleum Association	1991		1	http://petroleum.hu/en-home/	2	1	1	552
Magyar Gyógyszerészhallgatók Egyesülete HuPsa	Hungarian Pharmaceutical Students’ Association	1991		1	https://hupsa.org/	2	12		553
Magyar Felsőoktatási és Köznevelési, Kutatási és Közgyűjteményi Számítógép-hálózati Egyesület	Hungarian Higher Education and Public Education, Research and Public Records Computer Network Association	1992		5	http://www.hungarnet.hu/	2	12	3	554
Környezetvédelmi Szolgáltatók és Gyártók Szövetsége	Federation of Environmental Protection Providers and Manufacturers	1992		1	https://kszgysz.hu/	2	2	1	555
TÁVHŐ Szakszervezet	Thermal Appurtenance Trade Union	1992		2		2	2	1	556
Villamosenergia-ipari Társaságok Munkaadói Szövetsége	Employer's Organisation of Electricity Industry Firms	1992		1		2	2	1	557
Villamosipari Ágazati Munkástanács Szövetség	Association of Electrical Sectoral Workers	1992	2018	2		2	2	1	558
Magyar Oktatási Tudományos és Kulturális Alapítványok Egyesülete	Association of Hungarian Educational, Scientific and Cultural Foundations	1992	2017	3		2	11	3	559
Magyar Szülészeti- Nőgyógyászati Ultrahang Társaság	Hungarian Society of Gynecological and Maternity Ultrasound	1992		5	https://www.doki.net/tarsasag/szultrahang/info.aspx?sp=1&web_id=	2	10	2	560
Magyar Zoonózis Társaság	Hungarian Zoonozis Society	1992		5	http://www.zoonozistarsasag.hu	2	10	2	561
Magyar-EK Energiagazdálkodási és Technológia Átadási Központ Alapítvány	Hungarian-EU Energy Management and Technology Transfer Foundation	1992	1997	5		2	2	1	562
Művészeti Egyetemek Rektori Széke Művészeti Felsőoktatási Egyesület	Conference of Deans of Art Universities Art Higher Education Association	1992	2016	3		2	12	3	563
Energ-Info Energiagazdálkodási és Környezetvédelmi, Oktatási,Tájékoztatási Alapítvány	Energ-Info Foundation for Energy Management and Environment, Education and Information	1992	2005	4		2	4	1	564
Szelid Energia Alapítvány	Gentle Energy Foundation	1992		4		2	4	1	565
Elektromosipari Magánvállalkozók Országos Szövetsége	National Association of Electrical Contractors	1992		1	http://emosz.hu/kuldetesunk/	2	2	1	566
Magyar Bányászati Szövetség	Hungarian Mining Association	1992		1	http://www.mabsz.hu/	2	2	1	567
Felsőoktatási Konferenciák Szövetsége	Alliance of Higher Education Conferences	1992	2006	3		2	11	3	568
Egyetemi Klinikák Szövetsége	Alliance of University Clinics	1992		3		2	12	3	569
Magyar Energiafogyasztók Szövetsége	Federation of Hungarian Energy Consumers	1992		4	http://www.energiafogyasztok.hu/new/joomla30/index.php	2	2	1	570
Magyar Sugárterápiás Társaság	Hungarian Radiation Therapy Society	1992		5	http://www.sugarterapia.hu/info.aspx?sp=100&web_id=	2	10	2	571
ETE-ENER Energiagazdálkodási Alapítvány	ETE-ENER Energy Management Foundation	1992		1		2	2	1	572
Tudományos Dolgozók Egyesülete	Association of Scientific Workers	1992		2		2	11	3	573
Főiskolai Főigazgatói Konferncia (alapítva mint Magyar Főiskolák Egyesülete)	Conference of Head Directors of Applied Science Universities	1992	2015	3		2	11	3	574
A Környezetvédelmet és az Energiamegtakarítást Szolgáló Fejlesztési Alapítvány v.a.	Environmental and Energy Savings Development Foundation v.a.	1992	2014	5		2	4	1	575
Magyar Nőgyógyászok Endoszkópos Társasága	Laporoscopy Society of Hungarian Gynecologists	1993		5	https://laparoscopia.hu	2	10	2	576
Magyar Stroke Társaság	Hungarian Stroke Society	1993		5	https://www.doki.net/tarsasag/stroke/info.aspx?sp=1&web_id=	2	10	2	577
Magyar Hypertonia Társaság	Hungarian Society of Hypertension	1993		5	https://www.hypertension.hu/celok.aspx	2	10	2	578
Műszakos Dolgozók Érdekvédelmi Szervezete Paksi Atomerőmű	Shelter Workers' Interest Organization Paks Nuclear Power Plant	1993		2	https://www.facebook.com/pg/muszakos/posts/	2	3	1	579
Magyar Egészségügyi Tárrsaság	Hungarian Healthcare Society	1993		5	http://www.met-tarsasag.com/	2	6	2	580
Szelíd Energia Egyesület	Gentle Energy Association	1993	2014	4		2	5	1	581
Magyar Távhőszolgáltatók Szakmai Szövetsége	Professional Federation of Hungarian Thermal Appurtenance Providers	1993		1	http://tavho.org/	2	2	1	582
Távhőszolgáltatási Fogyasztók Érdekvédelmi Egyesülete	Association of Thermal Appurtenance Consumers	1993	2007	4		2	2	1	583
Magyar Haemorheológiai Társaság	Hungarian Haemorheology Society	1993		5		2	10	2	584
Magyar Gyermekaneszteziológiai és Intenzív Terápiás Társaság	Hungarian Society of Paediatric Anaesthesiology and Intesive care	1993		5	http://mgyaitt.hu/info.aspx?sp=1	2	10	2	585
Magyar Gépipari és Energetikai Országos Szövetség	Hungarian Manufacturing and Energetics Federation	1993		1	www.mageosz.hu	2	2	1	586
Magyar Gyermekszemészek és Strabológusok Társasága	Association of Hungarian Child Ophthalmologists and Strabologists	1993		5	http://gyermekszemeszekhu.web-server.hu	2	10	2	587
Megújuló Energia Klub	Renewable Energy Club	1993		4		2	5	1	588
Magyar Prosztata Kör	Hungarian Prostate Society	1993	2011	5		2	10	2	589
Nemzeti Stroke Prevenciós és Rehabilitációs Liga	National League for Stroke Prevention and Rehabilitation	1993		4	http://strokeliga.blogspot.com	2	9	2	590
Közületi Villamosenergiai Fogyasztók Szövetsége	Federation of Public Electricity Concumers	1994	2015	4		2	2	1	591
Doktoranduszok Országos Szövetsége	National Alliance of Doctoral Students	1994		4	http://www.dosz.hu/	2	11	3	592
Magyar Gázipari Vállalkozók Egyesülete	Association of Energy Industry Entrepreneurs	1994		1	http://www.mgve.hu/	2	1	1	593
Magyar Germanisták Társasága	Association of Hungarian Germanists	1994		5	http://www.gug.hu/hu/index.htm	2	12	3	594
Magyar Szívsebészeti Társaság	Hungarian Society of Cardiac Surgery	1994		5	http://www.maszit.hu/Maszitweb/Kezdolap.html	2	10	2	595
Asztmás és Allergiás Betegek Országos Szövetsége	National Association of Asthma and Allergy Patients	1994		4	http://www.abosz.hu/index.html	2	10	2	596
Oktató Családorvosok Magyarországi Kollégiuma	Hungarian College of Teachers of General Practice and Family Medicine	1995		5	http://www.ocsmk.hu	2	10	2	597
Magyar Endodontiai Társaság	Hungarian Society for Endodontics	1995		5		2	10	2	598
Magyar Égési Egyesület	Hungarian Burn Association	1995		5	https://www.eges.hu/index.php/egyesulet	2	10	2	599
Magyar Menopausa Társaság	Hungarian Menopausa Society	1995		5	http://www.mmt.hu/info.aspx?sp=1	2	10	2	600
Magyar Asztmanővérek Országos Egyesülete	National Association of Hungarian Asthma Nurses	1995		5	https://asztmanover.hu	2	10	2	601
Magyar Hospice-Palliatív Egyesület	Hungarian Hospice-Palliative Association	1995		5	https://hospice.hu/	2	10	2	602
Darabosenergia Termelő Iparági Munkástanácsok Szövetsége	Association of Workers' Councils for Producing Partial Energy	1995	1998	2		2	2	1	603
Magyar Ápolástudományi Társaság	Hungarian Scientific Society of Nursing	1995		5	http://www.etk.pte.hu/oktatas_aloldalak/magyar-apolastudomanyi-tarsasag	2	10	2	604
ENERGIKON Energetika és Energiatakarékosság Egyesület	ENERGIKON Energy and Energy Conservation Association	1995	2003	5		2	2	1	605
Magyar Zöld Energia Alapítvány	Hungarian Green Energy Association	1995	1999	4		2	5	1	606
A Fenntartható Fejlődésért Alapítvány v.a.	Foundation for Sustainable Development	1995	2014	4		2	5	1	607
Magyar Egyetemi és Főiskolai Hallgatók Országos Szövetsége	National Association of Hungarian University and Applied Science University Students	1995		4		2	11	3	608
Felsőoktatási Tanácsadás Egyesület	Higher Education Councelling Association	1995		5	http://www.feta.hu/	2	12	3	609
Magyar PB- Gázipari Egyesület	Hungarian LPG Gas Association	1995		1	https://mpe-pbgaz.hu/	2	1	1	610
Magyar Mentálhigiénés Szövetség	Hungarian Mentalhygiene Association	1995		5	http://www.mamesz.hu/	2	10	2	611
Magyar Drogterápiás Szervezetek Szövetsége	Federation of the Hungarian Drugtherapeutic Institutes	1995		5	http://www.madrisz.hu/	2	9	2	612
Villamos Forgalmi Dolgozók Szakszervezete	Electricity Workers' Union	1995	2008	2		2	2	1	613
Magyar Arc-, Állcsont- és Szájsebészeti Társaság	Hungarian Association of Oral, Maxillofacial and Dentoalveolar Surgery	1996		5	http://www.maaszt.hu	2	10	2	614
Magyar Egyetemi és Főiskolai Sajtó Egyesület	Hungarian University and Applied Science University Press Association	1996		4		2	12	3	615
Magyar Sporttudományi Társaság	Hungarian Sport Science Association	1996		5	http://mstt.hu/	2	12	3	616
Magyar Fejfájás Társaság	Hungarian Headache Society	1996		5	http://www.fejfajas-tarsasag.hu/hirek.aspx	2	10	2	617
Villamos Független Szakszervezet	Electricity Independent Trade Union	1996		2	http://www.villamosfsz.hu/	2	2	1	618
Magyar Dietetikus Hallgatók Egyesülete	Association of Hungarian Dietetics Students	1996	2018	5		2	10	2	619
Egyetemi Könyvtárigazgatók Kollégiuma	Association of University Library Directors	1996		3	http://ekk.org.hu/content/bemutatkozas-alapszabaly	2	12	3	620
Házi Gyermekorvosok Országos Érdekképviseleti és Szakmai Egyesülete	National Interest Representation and Professional Association of Pediatricians	1996		5	http://www.hgye.hu	2	10	2	621
Villamosenergia-ipari Munkavállalók Érdekvédelmi Szakszervezete	Electricity Workers' Interest Trade Union	1996		2	https://www.facebook.com/pg/vimesz/about/?ref=page_internal	2	2	1	622
Magyar Epilepszia Liga	Hungarian Epilepsy League	1996		5	http://www.epilepszia.hu	2	10	2	623
Magyar Kapcsolt Energia Társaság	COGEN Hungary (Hungarian Cogeneration or Combined Heat and Power AssociationÖ	1996		1	http://www.mket.hu/index.html	2	2	1	624
Villamos Karbantartó Dolgozók Szakszervezete	Electric Maintenance Workers Union	1996	1997	2		2	2	1	625
Magyar Neuroszonológiai Társaság	Hungarian Neurosonology Society	1996		5	https://www.doki.net/tarsasag/neurosonologia/info.aspx?sp=1&web_id=	2	10	2	626
Egyetemi és Főiskolai Hallgatókért Egyesület	Association for University and Applied Sicence University Students	1996	2005	4		2	11	3	627
Gáziparosok Országos Egyesülete	National Association of Natural Gas Craftsmen	1996		1	http://www.goe.org.hu/	2	1	1	628
Felsőoktatási Gazdasági Szakemberek Egyesülete	Association of Higher Education Manegement Experts	1996		5	http://www.fgsze.hu/	2	12	3	629
Alternatív Orvos- és Természetgyógyászati Egyesület (former name: Magyar Bioenergetikai és Bioinformatikai Egyesület)	Alternative Medical Doctor and Natural Medicine Association	1997		5		2	10	2	630
Magyar Klinikai Neorogenetikai Társaság	Hungarian Society of Clinical Neuregenetics	1997		5	https://www.mknt.hu/	2	10	2	631
Magyar Crohn Társaság	Hungarian Crohn Society	1997	2018	4		2	10	2	632
Magyar Neuropathológiai Társaság	Hungarian Neuropathology Society	1997		5	http://www.neuropathologia.hu/index1.html	2	10	2	633
SOLARLOBBY Napenergia Hasznosítók Egyesülete	SOLARLOBBY Solar Energy Consumers Association	1997	2019	4		2	5	1	634
Magyarországi Crohn-Colitises Betegek Egyesülete	Hungarian Association of Crohn-Colitis Patients	1997		4	http://www.mccbe.hu/	2	10	2	635
Magyar Transzplantációs Társaság	Hungarian Transplantation Society	1997		5	http://www.transzplant.hu/info.aspx?sp=1	2	10	2	636
Energiapartnerek-Gázellátó és Szerelő Szakmai Közösség Egyesület	Energy Partners - Gas Supply and Installation Professional Community Association	1997		5		2	1	1	637
Magyar Reumabetegek Egyesülete	Association of Hungarian Rheumatic Patients	1998		4	http://izuletibetegsegek.hu	2	10	2	638
Magyar Klinikai Onkológiai Társaság	Hungarian Society of Clinical Oncology	1998		5	https://mkot.hu/	2	10	2	639
Zöld Érdek Alapítvány	Green Interest Foundation	1998	2009	4		2	4	1	640
Villamosipari Szerelők Független Szakszervezete	Trade Union of Electricity Industry Mechanics	1998	2003	2		2	2	1	641
Energia és Környezet Alapítvány	Energy and Environment Foundation	1998		4	https://www.youtube.com/channel/UCsChS9ZH_-7lR9t0O4S40rg/about	2	4	1	642
Magyar Szervátültetettek Szövetsége	Hungarian Transplant Federation	1998		4	https://www.trapilap.hu	2	10	2	643
Gyermekkori Gerincbetegségeket Kutatók Magyarországi Egyesülete	Association of Researchers of Childrens' Spine Diseases	1998		5	http://www.gke-1998.eu/	2	10	2	644
AES az energetikai dolgozókért Alapítvány v.a.	AES Energy Workers Foundation v.a.	1998	2013	2		2	2	1	645
Magyar Rezidensszövetség	Hungarian Residents' Alliance	1999		5	http://rezidens.hu	2	10	2	646
Magán- és Alapítványi Felsőoktatási Intézmények Vezetői Kollégiuma Egyesület	Executive Collegiate of Private and Foundational Higher Education Institutions	1999		3		2	12	3	647
Munkástanács a Villamosipari Kereskedelem Alkalmazottaiért	Workers' Council for the Workers of Electricity Trading	1999	2008	2		2	2	1	648
Osteoporosis Betegek Magyarországi Egyesülete	Association of Osteoporosis Patients Hungary	1999		4	http://www.obme.hu	2	10	2	649
Rheumatoid Arthritises Betegek Egyesülete	Hungarian Association of Patients with Rheumatoid Arthritis	1999		4	http://reumasok.mlap.hu/html/19116636/render	2	10	2	650
IEEE HS Villamosmérnökök Magyarországi Egyesülete	IEEE HS Association of Electricity Engineers in Hungary	1999		5	http://ieeehs.uni-obuda.hu/	2	2	1	651
Magyar Szélenergia Társaság	Hungarian Wind Energy Association	1999		5	http://greenfo.hu/upload/Magyar%20sz%e9lenergia%20T%e1rsas%e1g%20k%f6zlem%e9nye.pdf	2	5	1	652
Villamosipari Kereskedők és Gyártók Országos Szövetsége	National Association of Electricity Traders and Manufacturers	1999	2001	1		2	2	1	653
Magyar Tudományos Parkinson Társaság	Hungarian Parkinson's Disease Society	1999		5	https://www.doki.net/tarsasag/parkinson/info.aspx?sp=1&web_id=	2	10	2	654
Energiapolitika 2000 Társulat	Energy Policy 2000 Association	2000		5	http://www.enpol2000.hu/	2	2	1	655
Magyar Elhízástudományi Társasg	Hungarian Society for the Study of Obesity	2000		5	http://elhizastudomany.hu/	2	10	2	656
Magyarországi Gyógyszer Törzskönyvezők Társasága	Hungarian Drug's Approval and Register Society	2000		3	https://www.magyott.hu/bemutatkozas	2	8	2	657
Magyar In Vitro Fertilizációs Társaság	Hungarian In Vitro Fertilization Society	2000		5		2	10	2	658
Ipari Energiafogyasztók Fóruma (IEF)	Forum of Industrial Energy Consumers	2000		1	https://ief.hu/hu/	2	2	1	659
Villamosipari Vállalkozók Egyesülete	Association of Electricity Industry Entrepreneurs	2000		1	http://www.villamosipar.hu/en	2	1	1	660
Ősrégészeti Társaság	Prehistorical Archeological Association	2000		5		2	12	3	661
Magyar Szélenergia Tudományos Egyesület	Hungarin Wind Energy Scietific Associaton	2000		5		2	5	1	662
Magyar Szemészeti Szakdolgozók Egyesülete	Societas Hungarica Assistentium Ophthalmologiae	2000		5	http://shao.hu	2	10	2	663
Magyar Szívátültetettek Országos Egyesülete	Hungarian Heart Transplant National Association	2000	2017	5		2	10	2	664
Magyar Energiahatékonysági Társaság	Hungarian Energy Efficiency Association	2000	2015	4	http://magyarenergetika.hu/enelko/	2	2	1	665
Magyar Neuroonkológiai Társaság	Hungarian Neurooncology Society	2001		5		2	10	2	666
Mérnökhallgatók Általános Egyesülete	General Association of Engineering Students	2001	2009	4		2	12	3	667
Felsőoktatási Diákszervezetek Egyesülete	Association of Higher Education Student Organisations	2001	2017	4	http://www.fde.hu/	2	11	3	668
Energetikai Üzemeltetők Szakszervezete	Trade Union of Energy Operators	2001	2020	2		2	2	1	669
Nem Állami Felsőoktatási Intézmények Országos Régiójának Egyesülete	Association of the National Region of Non-State Higher Education Institutions	2001		5		2	12	3	670
Magyar Alvásdiagnosztikai és Terápiás Társaság	Hungarian Society for Sleep Medicine	2001		5	http://www.alvastarsasag.hu/kapcsolat.html	2	10	2	671
Magyar Egészségügyi Menedzsment Társaság	Hungarian Healthcare Management Society	2001		1	http://memt.hu/	2	6	2	672
Terület-Ellátási Kötelezettség Nélküli Háziorvosok Országos Egyesülete	National Association of General Practitioners without Areal Care Responsibility	2002	2018	5		2	10	2	673
Modern Energia Alapítvány	Modern Energy Foundation	2002	2016	5		2	5	1	674
Energiatakarékos Technológiák Kutató és Fejlesztő Műhelye Egyesület	Association for Research and Development of Energy Saving Technologies	2002		5	http://energitech.freeweb.hu/	2	5	1	675
A Liberalizált Energiapiacért Alapítvány	Foundation for the Liberalized Energy Market	2002	2011	1		2	2	1	676
Energetikai Szakkollégium Egyesület	Association of Energy College	2002		5	https://www.eszk.org/	2	2	1	677
Egyetemisták és Fiatal Értelmiségiek Egyesülete	Association of University Students and Young Intellectuals	2002		4		2	12	3	678
Magyar Orvosok Szakszervezete	Labour Union of Hungarian Medical Doctors	2002		5	http://www.moszhonlap.hu/index.php	2	10	2	679
Magyar Sürgősségi Orvostani Társaság Közhasznú Egyesület	Hungarian Society of Emergency Medicine	2002		5	http://msotke.hu	2	10	2	680
Szövetség az Energiahatékonyságért	Alliance for Energy Efficiency	2002		5		2	5	1	681
Magyar Mukopoliszaccharidózis Társaság	Hungarian Mucopolysaccharidosis Society	2003		5	http://www.mpstarsasag.hu/	2	10	2	682
Magyar Epidemológiai Társaság	Hungarian Epidemology Society	2003		5	http://mmpet.aok.pte.hu/news.php	2	10	2	683
Magyar Termálenergia Társaság	Hungarian Geothermal Energy Association	2003		1	http://termalenergia.hu/	2	5	1	684
Magyar Gyermek-Gasztroenterológiai Társaság Közhasznú Egyesület	Hungarian Children Gastroenterology Society	2003		5	http://www.gyermekgasztro.hu/info.aspx?sp=100	2	10	2	685
Magyar Energiaipari Szakszervezeti Szövetség	Hungarian Energy Industry Trade Union Federation	2003	2016	2	http://www.vd.hu/cikk/Megalakult-a-Magyar-Energiaipari-Szakszervezeti-Szovetseg/5CqxW%252FexUg0%253D/	2	2	1	686
Magyar Biogáz Egyesület	Hungarian Biogas Association	2003		4	http://www.biogas.hu/2/frameset	2	5	1	687
Bioenergia Ismeretterjesztő Egyesület	Bioenergy Information Association	2003	2019	4		2	5	1	688
Biomassza Erőművek Egyesülése	Union of Biomass Power Plants	2004		1	http://www.biomasszaeromuvek.hu/index	2	5	1	689
M Solárcom- Napenergia Fokozott Hasznosításáért Alapítvány	M Solarcom- Foundation for the Improvement of Solar Energy	2004	2011	5		2	5	1	690
Magyar Rendészettudományi Társaság	Hungarian Policing Science Association	2004		5	http://www.rendeszet.hu/	2	12	3	691
Egészségügyi Felsőoktatási Ifjúsági Bizottság Egyesület	Healthcare Higher Education Youth Committee	2004	2015	4		2	12	3	692
Ipari-Energiaipari Szakszervezetek Szövetsége	Confederation of Industry and Energy Industry Trade Unions	2004		1	http://www.szakszervezet.net/hu/2014-04-03-13-35-01/709-ipari-energiaipari-szakszervezetek-szovetsege	2	2	1	693
Magyar Drog-prevenciós és Ártalomcsökkentő Szervezetek Szövetsége	Association of Hungarian Drog-prevention and Hurt-reduction Organisations	2004		5	http://www.madaszsz.hu/eng/histo.php	2	9	2	694
Magyar Megújuló Energia Szövetség	Hungarian Renewable Energy Federation	2004	2017	5	https://megujuloszovetseg.hu/	2	5	1	695
Felsőoktatás és Gazdaság Együttműködéséért Egyesület	Association for the Cooperation of Higher Education and the Economy	2004	2018	5		2	12	3	696
Magyar Egészségügyi Szakdolgozói Kamara	Hungarian Healthcare Professionals' Chamber	2004		5	http://www.meszk.hu/info.aspx?sp=1&web_id=	2	6	2	697
Magyar Energiakereskedők Szövetsége	Federation of Hungarian Energy Traders	2004		1	http://meksz.eu/	2	2	1	698
Zöld Energia Egyesület	Green Energy Association	2004		4		2	5	1	699
Pro Nephrologia Pediatrica Alapítvány	Pro Nephrologia Pediatrica Foundation	2005	2020	5		2	10	2	700
Zöld Kapcsolat Egyesület	Green Contact Association	2005		4	https://zoldkapcsolat.hu/	2	4	1	701
Geotermikus Koordináció és Innovációs Alapítvány	Geothermal Coordination and Innovation Foundation	2005		5	http://www2.sci.u-szeged.hu/geotermika/; http://geotermal.hu/geotermikus-koordinacios-es-innovacios-alapitvany-celjai-felepitese	2	5	1	702
Ártalomcsökkentők Szakmai Egyesülete	Professional Association of Hurt Reduction Professionals	2005		5		2	10	2	703
Magyar Régész Szövetség	Hungarian Alliance of Archeologists	2005		5	http://regeszet.org.hu/	2	12	3	704
Ésszerű Energia Alapítvány "M"	Rational Energy Foundation "M"	2005	2015	5		2	2	1	705
Neveléstudományi Társaság	Association of Education Science	2005		5	http://www.eduscience.hu	2	12	3	706
Megújuló Energia Ipari Társaság Egyesület	Renewable Energy Industry Association	2005		1		2	5	1	707
Magyar Primer Prevenciós Orvosi Egyesület	Hungarian Primer Prevention Medical Association	2005	2018	5		2	10	2	708
Sclerosis Multiplexes Fiatalok Országos Egyesülete	National Association of Youth with Multiple Sclerosis	2005	2017	4		2	10	2	709
Magyar Klíma- és Hőszivattyútechnikai Vállalkozások Szövetsége	Federation of Hungarian Air Condition and Heat Pump Enterprises	2005	2014	1		2	2	1	710
Magyar Kontinencia és Urogynekológiai Társaság	Hungarian Continence and Urogynecology Society	2005		5		2	10	2	711
A Jövő Kollégiumáért Közhasznú Egyesület	Association for the Future Dormitories	2005		3		2	12	3	712
Egy tiszta levegőjű bolygóért közhasznú alapítvány	"For a Planet with Clean Air" Foundation	2005		4		2	4	1	713
Ritka és Veleszületett Rendelleneségekkel Élők Országos Szövetsége - RIVOSZ	Hungarian Federation of People with Rare and Congenital Diseases	2006		4	http://www.rirosz.hu/	2	10	2	714
Atomerőmű Nyugdíjasklub Egyesület	Nuclear Power Plant Retirement Club Association	2006		2		2	3	1	715
Magyar Energia Tanusítók (Auditorok) Egyesülete	Association of Hungarian Energy Certification (Auditors)	2006	2019	5		2	2	1	716
ENERGIAKOKTÉL ALAPÍTVÁNY az Energiaellátás Biztonságáért és a Nukleáris Technika Békés Célú Alkalmazásáért	Energy Cocktail Foundation for Energy Security and Peaceful Application of Nuclear Technology	2006	2016	5		2	3	1	717
MEGGYÓGYULHATSZ Egyesület a Vastag- és Végbélrákos Betegek Élhetőbb Életéért	You Can Recover - Association committed to a liveable life of the patients affected by colorectal cancer	2006		4	http://www.meggyogyulhatsz.hu	2	10	2	718
Bioenergia Szolgáltató Központ Alapítvány	Bioenergy Service Center Foundation	2006		5		2	5	1	719
Felsőoktatási és Tudományos Tanács	Higher Education and Scientific Council	2006	2012	3	http://www.nefmi.gov.hu/felsooktatas/felsooktatasi/felsooktatasi-tudomanyos	2	11	3	720
Magyar Bioenergia Közhasznú Egyesület	Hungarian Bioenergy Public Benefit Association	2006	2020	5		2	5	1	721
Magyar Magánbőrgyógyászok Közhasznú Egyesülete	Hungarian Association of Private Dermatologists	2006	2017	5	http://www.mmke.hu/	2	10	2	722
Magyar Természetes Energia és Bioüzemanyag Egyesület	Hungarian Natural Energy and Biofuel Association	2006	2016	1		2	5	1	723
Primer Immunhiányos Betegek Egyesülete	Association of Primary Immunodeficiencies Patients	2006		4	http://pibe.hu	2	10	2	724
Magyar Andrológiai Társaság	Hungarian Andrology Association	2006		5	http://magyandrol.hu	2	10	2	725
ENOSZ Energiatanúsítók és- auditorok Országos Szövetsége Egyesület	ENOSZ National Association of Energy Certification and Auditors	2006	2016	1		2	2	1	726
Magyar Onkológiai Centrumok Egyesülete	Association of Hungarian Oncology Centres	2006		3		2	10	2	727
Magyar Artériás Stiffness Társaság	Hungarian Association of Arterial Stiffness	2006		5	https://stand-art.hu/HSAS/Tarsasag	2	10	2	728
Egyesület a Felsőoktatásért és Kutatásért	Association for Higher Education and Research	2006	2016	5		2	11	3	729
Alternatív Energia Alapítvány	Alternative Energy Foundation	2006		5	http://alterenergia.atw.hu/	2	5	1	730
Villamosenergia- és Gázipari Munkavállalók Szakszervezeti Szövetsége	Trade Union Federation of Electricity and Natural Gas Industry Workers	2006		2	http://www.vd.hu/cikk/Uj-szovetseg-alakult/UnKNeLJHmgg%253D/	2	1	1	731
Magyarországi Bioüzemanyag Gyártók és Beruházók Országos Szövetsége	National Association of Hungarian Biofuel Manufacturers and Investors	2007		1		2	5	1	732
Magyarországi ANGIO-ÖDÉMÁS Betegek Egyesülete	Association of Angioedeme Patients in Hungary	2007		4	https://haei.org/hungary/	2	10	2	733
Zöldterületekért és Megújuló Energiákért Alapítvány	Foundation for Green Areas and Renewable Energy	2007	2014	4		2	5	1	734
Első Magyar Alternatív Energia Klaszter	First Hungarian Alternative Energy Cluster	2007	2017			2	5	1	735
Magyar Közgadaságtudományi Egyesület	Hungarian Society of Economics	2007		3	http://www.mktudegy.hu/egyesulet/2007-tavaszan-megalakult-a-magyar-kozgazdasagtudomanyi-egyesulet/34/	2	12		736
Szakkollégiumok Egyeztető Fóruma Interkoll	Intermediation Forum of Colleges for Andvanced Studies Interkoll	2007		1	https://www.szakkoli.hu/	2	12		737
Magyar Obezitológiai és Mozgásterápiás Társaság	Hungarian Society of Obesitology and Motion Therapy	2007		5	http://www.momot.hu	2	10	2	738
Környezetkímélő Energetikai Rendszereket Fejlesztő Alapítvány	Foundation for the Development of Environmental Energy Systems	2007	2017	5		2	5	1	739
A felsőoktatás és a munkaerőpiac kapcsolatának fejlesztéséért Alapítvány	Foundation for the enhancement of the relation between higher education and the labour market	2007	2015	5		2	12	3	740
Magyar Arthritiszes Betegek Közhasznú Egyesülete	Hungarian Association of Arthistis Patients	2008	2019	4		2	10	2	741
Országos Alapellátási Szövetség	National Primary Care Association	2008		5	http://www.oasz.hu	2	10	2	742
Magánorvosok Országos Szövetsége	Association of Private Medical Doctors	2008	2016	5		2	10	2	743
Magyar Szív és Tüdőátültetettek Sport, Kulturális és Érdekvédelmi Egyesülete	Hungarian Heart and Lung Transplant Association	2008		5	http://www.tudoatultetettek.hu/index.html	2	10	2	744
Üzemviteli és Erőművi Dolgozók Szakszervezete	Operational and Power Plant Workers' Union	2008		2		2	2	1	745
Magyar Szexuális Medicina Társaság	Hungarian Society for Sexual Medicine	2008		5	http://www.sexualmedicine.hu	2	10	2	746
Pro Energia Alapítvány	Pro Energy Foundation	2009		4	http://www.proenergia.hu/?q=node/3	2	5	1	747
Stratégiai Szövetség a Magyar Kórházakért	Strategic Alliance for the Hungarian Hospitals	2009		3		2	6	2	748
Magyar Bioetanol Szövetség	Hungarian Bioethanol Association	2009		1	http://www.etanol.info.hu/	2	5	1	749
Pulmonológiai Betegek Magyarországi Egyesülete	Association of Pulminology Patients in Hungary	2009	2017	4		2	10	2	750
Egészségügyben Dolgozók Független Szakszervezete	Independent Labour Union of Helthcare Sector Employees	2009		2	https://szef.hu/tagszervezetek-es-retegszervezetek/tagszervezetek	2	6	2	751
Magyar Manuális Gyógytornász - Fizioterapeuták Egyesülete	Hungarian Association of Manual Physiotherapists	2009		5	https://www.facebook.com/pg/MMGYFE-Magyar-Manu%C3%A1lis-Gy%C3%B3gytorn%C3%A1sz-Fizioterapeut%C3%A1k-Egyes%C3%BClete-235895730255438/about/?ref=page_internal	2	10	2	752
Magyar Gyermeknephrológiai Társaság	Hungarian Children Nephrology Society	2009		5		2	10	2	753
Hallgatói Szolgáltatók Országos Szövetsége Egyesület	Association of Alliance of Higher Education Student Service Providers	2009		4		2	12	3	754
Egészséges és Fenntartható Jövőért Közhasznú Alapítvány	Foundation for a Healthy and Sustainable Future	2009		4	https://www.efja.hu/	2	5	1	755
Energia Információs Központ Egyesület	Energy Information Center Association	2009	2019	4		2	2	1	756
Magyar Kórházak és Rendelőintézetek Szövetsége	Association of Hungarian Hospitals and Clinics	2010		3	http://egeszsegugyert.hu/index.php	2	6	2	757
Nemzeti Energetikai Kör Egyesület	National Energy Policy Association	2010		5		2	2	1	758
Fiatal Nőorvosok Társasága	Society of Young Gynaecologists	2010		5	http://www.fiatalnoorvosok.hu/	2	10	2	759
IPENERG Ipari Energiafogyasztók Érdekképviselete Egyesülés	IPENERG Interest Representation of Industrial Energy Consumers	2010	2014	4		2	2	1	760
Magyarországi Immunhiányos Betegekért Egyesület	Association for Primary Immunodeficiencies Patients in Hungary	2010		4	http://immunhiány-mibe.hu	2	10	2	761
Légúti Betegek Országos Egyesülete	National Association of Pulmonary Paients	2010		4	https://tudoklub.hu/lebe/	2	10	2	762
Légúti Betegek Országos Egyesülete	National Association of Respiratory Patients	2010		4	website is down	2	10	2	763
Innováció az Energiahasznosításért Alapítvány	Innovation for Energy Recovery Foundation	2010		5		2	5	1	764
Aktív Energia Egyesület	Active Energy Association	2010		5	https://paks.hu/mi-paksiak/kozossegek/aktiv-energia-egyesulet.310	2	5	1	765
Atomenergia Kutatásért Alapítvány v.a.	Nuclear Energy Research Foundation v.a.	2010		5		2	3	1	766
Nemzeti Épületenergetikai, Klímavédelmi Pályázatkezelők és Szakértők Szövetsége Egyesület	National Association of Building Energy, Climate Protection Tender Managers and Experts	2010	2019	5		2	5	1	767
Magyar Napelem Iparági Egyesület	Hungarian Solar Panel Industry Association	2010		5	http://www.manap.hu	2	5	1	768
Magyar Napelem Kollektor Szövetség	Hungarian Solar Collector Federation	2010		1	http://www.mnnsz.hu/	2	5	1	769
Magyar Hőszivattyú Szövetség	Hungarian Heat Pump Federation	2010		1	http://www.hoszisz.hu/	2	2	1	770
Magyar Szélenergia Ipari Társaság	Hungarian Wind Energy Industry Association	2010		1	http://www.mszit.hu/	2	5	1	771
Uniós Zöldenergia Alapítvány	Green Energy Foundation	2010		4	https://szod.hu/index.php?m1=19&articleId=1241	2	5	1	772
Energiatudatos Fogyasztók Társadalmáért Egyesület	Energy Consumers' Association	2010	2018	4		2	5	1	773
Magyar Gyermeknőgyógyász Társaság	Hungarian Children Gynecologist Society	2011		5	https://gyermeknogyogyasz.hu/	2	10	2	774
Jövőnk Nukleáris Energetikusáért Alapítvány	Our Future for Nuclear Energy Foundation	2011		5	https://jnea.hu/	2	3	1	775
Magyar Gyermek-gasztroenterológiai Társaság Közhasznú Egyesület	Hungarian Association of Paediatric Gastroenterology	2011		5	https://www.gyermekgasztro.hu/info.aspx?sp=100	2	10	2	776
Műszaki Energetikai Gazdasági Innovációs Egyesület	Technical Energy Economic Innovation Association	2011	2015	5		2	2	1	777
Magyar Energiahatékonysági Intézet (MEHI)	Hungarian Energy Efficiency Instiute	2011		1	https://mehi.hu/	2	2	1	778
Első Magyar Energetikai Tanácsadó Egyesület	First Hungarian Energy Consulting Association	2011		5		2	2	1	779
GreenDependent - Fenntartható Megoldások Egyesületete	GreenDependent - Association for Sustainable Solutions	2011		5	http://intezet.greendependent.org/hu/hirek	2	5	1	780
Magyar Aferizis Társaság	Hungarian Apheresis Associaton	2011		5	http://aferezis.hu/	2	10	2	781
Magyar Betegbiztonsági Társaság	Hungarian Patient Safety Society	2011		5	http://mabebit.hu	2	10	2	782
Magyarországi Mentődolgozók Szövetsége	Hungarian Ambulance Workers' Federation	2011		5	http://momsz.hu/cimlap	2	10	2	783
Betegoktatók és Egészségnevelők Országos Közhasznú Egyesülete	National Association of Patients' Educators and Health Educators	2011		5	http://www.beoke.hu/new_html/index_nolink.html	2	10	2	784
Magyar Tourette-Szindróma Egyesület	Hungarian Tourette-Syndrome Assocation	2011		4	http://www.tourette.hu	2	10	2	785
Magyar Jog- és Államtudományi Társaság	Hungarian Assocition of Law and Political Sciences	2011		3	http://mjat.hu	2	12		786
ENERGIA LABOR Egyesület	ENERGY LABOR ASSOCIATION	2011	2019	5		2	2	1	787
A Kommunikációs Nevelésért Egyesület	Association for the Education of Communication	2011		2	http://komm.ektf.hu/uzenofal.htm	2	12	3	788
Független Egészségügyi Szakszervezet	Independent Healthcare Labour Union	2011		2	http://fesz.eu	2	6	2	789
Energia Szakszervezet	Energy Trade Union	2011		2	http://energiaszakszervezet.hu/rolunk	2	2	1	790
Magyar Szolár Szövetség	Hungarian Solar Federation	2011		5	https://www.facebook.com/Magyar-Szol%C3%A1r-Sz%C3%B6vets%C3%A9g-153665174738716/	2	5	1	791
Szív SN Országos Betegegyesület	Hearth SN National Patients' Association	2011		4	http://www.szivsn.hu	2	10	2	792
Külföldön Tanuló Magyar Egyetemisták Egyesülete	Association of Hungarian University Students Studying Abroad	2012		4	https://www.kuma.hu/	2	12	3	793
Magyar Fenntartható Bioüzemanyag Szövetség	Hungarian Sustainable Biofuel Association	2012	2019	5		2	5	1	794
Megújuló Energiák Intézete Alapítvány	Institute for Renewable Energies Foundation	2012	2018	5		2	5	1	795
Magyar Energetikai Tanúsítók Egyesülete	Hungarian Association of Energy Certifiers	2012	2016	5		2	2	1	796
Egészségügyi Tehnológia és Orvostechnikai Szállítók Egyesülete	Association of Health Technology Suppliers and Device Manufacturers	2012		1	http://www.etosz.hu/index.html	2	7	2	797
Magyar Épületgépészek Napenergia Egyesülete	Solar Energy Association of Hungarian Building Engineers	2012		5	http://www.megnap.hu/	2	5	1	798
Magyar Neuroimmunológiai Társaság	Hungarian Neuroimmunology Society	2012		5	http://neuroimmun.hu/altalanos	2	10	2	799
Magyar Életmód Orvostani Társaság	Hungarian College of Lifestyle Medicine	2013		5	http://www.emot.hu	2	10	2	800
Gyermekeink Mozgásáért Egyesület	Association for the Motion of Our Children	2013		4	https://hu-hu.facebook.com/pg/Gyermekeink-Mozg%C3%A1s%C3%A1%C3%A9rt-Egyes%C3%BClet-351910581607583/about/?ref=page_internal	2	10	2	801
Magyar EMDR Egyesület	Hungarian EMDR Association	2013		5	https://emdr.hu/	2	10	2	802
Fenntartható Magyar Egészségért Egyesület	For a Sustainable Hungarian Health Association	2013		5		2	6	2	803
A Felsőoktatási Gyakorlati Képzésért Alapítvány	Foundation for Practical Education in Higher Education	2013		5		2	12	3	804
Nemzeti Megújuló Energia Platform	National Renewable Energy Platform	2013		1	http://www.napelemahazra.hu/hir/1/nemzetimegujuloenergiaplatform	2	5	1	805
Betegszervezetek Magyarországi Szövetsége	National Association of Patients' Orgnizations in Hungary	2013		4	http://www.bemosz.hu/	2	6	2	806
Magyar Onkohematológiai Betegekért Alapítvány	Foundation for Hungarian Oncohaematology Patients	2014		4	https://onkohemat.hu/	2	10	2	807
Magyar Podiátriai és Lábsebészeti Társaság	Hungarian Society of Podiatry and Podiatric Surgery	2014		5		2	10	2	808
Modern Magyar Felsőoktatásért Szakszervezet	For a Modern Hungarian Higher Education Trade Union	2014		2		2	12	3	809
Magyar Villamosenergia-ipari Ágazat tagjainak Párbeszédért és Együttműködésért Alapítvány	Foundation for Dialogue and Cooperation for Members of the Hungarian Electricity Industry Sector	2014		5		2	2	1	810
Megújuló Energiák Magyarországi Egyesület	Hungarian Association for Renewable Energies	2014	2017	5		2	5	1	811
Energiapartnerek - Áramközösség Szakmai Egyesület	Energy Partners - Power Community Professional Association	2016		5		2	2	1	812
Cukorbeteg Egyesületek Országos Szövetsége	National Association of Diabetes Patients' Organizations	2016		4	http://www.ceosz.hu	2	10	2	813
Rezidensek és Szakorvosok Szakszervezete	Labour Union of Residents and Medical Specialists	2016		5	http://reszasz.hu	2	10	2	814
Megújuló Energia Szervezetek Szövetsége (MESZSZ)	Alliance for Renewable Energy Associations	2016		1	https://megujuloszovetseg.hu/	2	5	1	815
Magyar Energiapolitikai Egyesület	Hungarian Energy Policy Association	2016		4	http://www.energiapolitika.hu/	2	2	1	816
Megújuló Energiaforrások Egyesület	Association of Renewable Energy Sources	2016		4	https://www.facebook.com/pg/Meg%C3%BAjul%C3%B3-Energiaforr%C3%A1sok-Egyes%C3%BClete-1388877504534482/about/?ref=page_internal	2	5	1	817
Hallgatói Kezdeményezések Hálózata Egyesület	Network of Student Initiatives	2016		4		2	11	3	818
PRIMUS Magán Egészségügyi Szolgáltatók Egyesülete	PRIMUS Association of Private Healthcare Providers	2017		1	http://primusegyesulet.hu/hu	2	6	2	819
Magyar Thrombosis és Haemostatis Társaság	Hungarian Thrombosis and Hemostatis Association	2017		5	http://haemostasis.hu/	2	10	2	820
Magyar Integratív Homeopátiás Egyesület	Hungarian Integrative Homeopathy Association	2018		1	https://mihe.hu	2	10	2	821
Hallgatói Szakszervezet	Students' Union	2018		1	https://www.facebook.com/hallgatoiszakszervezet/	2	11		822
Magyar Egészségipari Gyártók Szövetsége	Association of Hungarian Healthcare Industry Producers	2018		1		2	7	2	823
OLAJ&GÁZ Elektromosipari Dolgozók Szakszervezet	OIL & GAS Electric Workers Trade Union	2018		2		2	1	1	824
Magyar Országos Elektromos Fűtés Szövetség	Hungarian National Electric Heating Association	2019		1	https://moefsz.hu/	2	2	1	825
Magyar Megújuló Energiahasznosító Tudás Szövetség	Hungarian Association for Renewable Energy Knowledge	2019		5		2	5	1	826
Polskie Towarzystwo Homeopatyczne	Polish Homeopathic Association	1892		5	http://homeopatia-pth.pl/pth	3	10	2	827
Polskie Towarzystwo Higieniczne	Polish Asssociation for Hygiene	1898		5	https://www.pth.pl https://www.facebook.com/polskietowarzystwohigieniczne/	3	9	2	828
polskie Towarzystwo filozoficzne	Polish Philosophical Association	1904		5	http://ptfilozofia.pl/	3	10	3	829
POLSKIE TOWARZYSTWO BALNEOLOGII I MEDYCYNY FIZYKALNEJ	Polish Association of Balneology and Physical Medicine	1905		5	www.balneologia.pl	3	10	2	830
Polskie Towarzystwo Psychologiczne	Polish Psychological Association	1907		5	http://www.ptp.org.pl/	3	10	2	831
POLSKIE TOWARZYSTWO PSYCHOLOGICZNE	Polish Psychological Association	1907		5		3	10	3	832
Polskie Towarzystwo Psychologiczne	Polish Association for Psychology	1907		5	www.ptp.org.pl	3	10	2	833
Polskie Towarzystwo Pediatryczne	Polish Pediatric Association	1908		5	https://ptp.edu.pl/	3	10	2	834
Polskie Towarzystwo Gastroenterologii	Polish Gastroentrological Association	1909		5	http://www.ptg-e.org.pl/	3	10	2	835
Polskie Towarzystwo Okulistyczne	Polish Association of Opticians	1911		5	https://pto.com.pl/ https://pl-pl.facebook.com/PolskieTowarzystwoOkulistyczne/	3	10	2	836
Polskie Towarzystwo Geograficzne	Polish Geographical Association	1918		5	https://ptgeo.org.pl/	3	10	3	837
Polski Czerwony Krzyż	Polish Red Cross	1919			https://pck.pl/	3	6	2	838
STOWARZYSZENIE ELEKTRYKÓW POLSKICH	Association of Polish Electricians	1919		1	https://sep.com.pl/	3	2	1	839
Polskie Towarzystwo Chemiczne	Polish Chemistry Association	1919		5	https://ptchem.pl/pl ,	3	10	3	840
Polskie Towarzystwo Matematyczne	Polish Mathematics Association	1919		5	https://www.ptm.org.pl	3	10	3	841
Polskie Towarzystwo Fiziczne	Polish Physics Association	1920		5	http://www.ptf.net.pl/	3	10	3	842
Polskie Towarzystwo Dermatologiczne	Polish Association of Dermatologists	1920		5	https://www.ptderm.pl	3	10	2	843
Polskie Towarzystwo Psychiatryczne	Polish Psychiatric Association	1920		5	www.psychiatria.org.pl https://www.facebook.com/pg/polskietowarzystwopsychiatryczne	3	10	2	844
Polskie Towarzystwo Patologów	Polish Association of Pathologists	1920		5	pol-pat.pl	3	10	2	845
Naczelna Izba Lekarska	Chamber of Physicians and Dentists	1921		5	https://www.nil.org.pl/	3	6	2	846
Polskie Towarzystwo Otolaryngologów Chirurgów Głowy i Szyi	Polish Society of Otolaryngologists for Head and Neck Surgeons	1921		5	http://www.otolaryngologia.org.pl/orl2/	3	10	2	847
Polskie Towarzystwo Ginekologów i Położników	Polish Society of Gynecologists and Obstetricians	1922		5	https://www.ptgin.pl/	3	10	2	848
Towarzystwo Internistów Polskich	Polish Society of Internal Medicine	1923		5	http://tip.org.pl/	3	10	2	849
POLSKIE TOWARZYSTWO HISTORYCZNE	Polish Historical Association	1924		5	http://pth.net.pl/o-nas/historia	3	10	3	850
Polskie Towarzsystwo Teologiczne	Polish Theological Association	1924		5	http://ptt.net.pl/about/index	3	10	3	851
POLSKIE LEKARSKIE TOWARZYSTWO RADIOLOGICZNE	Polish Radiological Medical Association	1925		5	http://www.polradiologia.org/	3	10	2	852
Polskie Towarzystwo Antropologiczne	Polish Anthropoligical Society	1925		5	http://www.ptantropologiczne.pl/strona.php?p=11	3	10	3	853
Polskie Towarzystwo Ortopedyczne i Traumatologiczne	Polish Orthopedic and Traumatological Association	1928		5	http://ptoitr.pl/	3	10	2	854
Polskie Towarzystwo Neurologiczne	Polish Society for Neurology	1933		5	https://www.ptneuro.pl https://www.facebook.com/Polskie-Towarzystwo-Neurologiczne-2249765181909084/	3	10	2	855
Polskie Towarzystwo Periodontologiczne	Polish Association of Periodontologists	1934		5	http://perio.org.pl/	3	10	2	856
Polskie Towarzystwo Chorób Płuc	Polish Association of Lung Diseases	1934		5	http://www.ptchp.org/	3	10	2	857
Polskie Towarzystwo Farmaceutyczne	Polish Society for Pharmaceutics	1947		5	http://www.ptfarm.pl/	3	8	2	858
POLSKIE TOWARZYSTWO OTOLARYNGOLOGÓW DZIECIĘCYCH	POLISH SOCIETY FOR PEDIATRIO OTORHINOLARYNGOLOGY	1947		5	www.orl.org.pl	3	10	2	859
POLSKIE TOWARZYSTWO UROLOGICZNE -	Polish Urological Association	1949		5	http://www.pturol.org.pl/ https://www.facebook.com/PolskieTowarzystwoUrologiczne/?fref=ts	3	9	2	860
Polskie Towarzystwo Hematologów i Transfuzjologów	Polish Association of hematologists and transfusiologists	1950		5	http://www.pthit.pl	3	10	2	861
Zrzeszenie Studentów Polskich	Association of Polish Students	1950		4	http://zsp.pl/ https://www.facebook.com/ZrzeszenieStudentowPolskich/	3	6	3	862
Polskie Towarzystwo Endodontyczne	Polish Association for Endodontics	1951		5	http://endodoncja.pl/ https://www.facebook.com/polskietowarzystwoendodontyczne/	3	10	2	863
Polskie Towarzystwo Stomatologiczne	Polish Dental Association	1951		5	http://pts.net.pl/ https://pl-pl.facebook.com/Polskie-Towarzystwo-Stomatologiczne-Polish-Dental-Association-1526470980961604/	3	10	2	864
Polskie Towarzystwo Lekarskie	Polish Medical Association	1951		5	www.ptl.org.pl www.ptl.medserwis.pl	3	10	2	865
Polskie Towarzystwo Endokrynologiczne	Polish Endokrinologist Asociation	1951		5	http://www.ptendo.org.pl/	3	10	2	866
Polska Akademia Nauk	Polish Academy of Sciences	1951		3		3	6	3	867
Polskie Towarzystwo Kardiologiczne	Polish Cardiac Society	1954		5	http://www.ptkardio.pl/ https://pl-pl.facebook.com/PolskieTowarzystwoKardiologiczne/	3	10	2	868
Międzynarodowe Stowarzyszenie Studentów Medycyny IFMSA	International Association of Students of Medicine - IFMSA	1956		4	http://www.ifmsa.pl/	3	10	3	869
Polskie Towarzystwo Socjologiczne	Polish Sociological Association	1957		5		3	10	3	870
Polskie Towarzystwo Nauk Politycznych	Polish Political Science Association	1957		5		3	10	3	871
Polskie Towarzystwo Pielęgniarskie	Polish Nurses Association	1957		2	http://www.ptp.na1.pl/ https://pl-pl.facebook.com/Pielegniarstwo/	3	6	2	872
Polskie Towarzystwo Anestezjologii i Intensywnej Terapii	Polish association of Anesthesiology and intensive therapy	1959		5	http://www.anestezjologia.org.pl	3	10	2	873
Polskie Towarzystwo Diagnostyki Laboratoryjnej	Association for Medical laboratory scientists	1964		5	http://www.ptdl.pl/	3	10	2	874
POLSKIE TOWARZYSTWO CHIRURGÓW DZIECIĘCYCH	Polish Association of Children's Surgeons	1965		5	http://ptchd.pl/	3	10	2	875
Polskie Towarzystwo Immunologii Doświadczalnej i Klinicznej	Polish Society of Experimental and Clinical Immunology	1969		5	https://ptidik.pl	3	10	2	876
Polskie Towarzystwo Medycyny Pracy	Polish Society of Occupational medicine	1969		5	www.ptmp.org.pl	3	10	2	877
Polskie Towarzystwo Neurofizjologii Klinicznej	Polish Association for clinical neurophysiology	1977		5	www.ptnk.pl	3	10	2	878
Polskie Towarzystwo Neurofizjologii Klinicznej	Polish Society of Clinical Neurophysiology	1977		5	www.ptnk.pl/	3	10	2	879
Polskie Towarzystwo Chirurgii Ręki	Polish Society of Hand Surgery	1977		5	http://www.ptchr.org.pl/ https://pl-pl.facebook.com/PolskieTowarzystwoChirurgiiReki/	3	10	2	880
Polskie Towarzystwo Neurochirurgów	Polish Society of Neurosurgeons	1978		5	http://www.ptnch.pl/	3	10	2	881
Towarzystwo chirurgów polskich	Association of Polish Surgeons	1978		5	https://www.tchp.pl/ https://pl-pl.facebook.com/Towarzystwo-Chirurg%C3%B3w-Polskich-162016193909788/	3	10	2	882
Niezależne Zrzeszenie Studentów	Independent Association of Students	1980		4	http://nzs.org.pl/	3	6	3	883
Polskie Towarzystwo Pedagogiczne	Polish Pedagogical Association	1981		5	http://www.ptp-pl.org/pl	3	10	3	884
Polskie Stowarzyszenie Diabetyków	Polish Diabetes Association	1981		4	https://diabetyk.org.pl/ https://www.facebook.com/PolskieStowarzyszenieDiabetykow/	3	10	2	885
Polskie Towarzystwo Alergologiczne	Polish Society of Allergology	1982		5	https://www.pta.med.pl/ https://www.facebook.com/PolskieTowarzystwoAlergologiczne/	3	10	2	886
Polskie Towarzystwo Optometrii i Optyki	Polish Association of Optometrics and Optic	1983		5	http://www.ptoo.pl/ https://pl-pl.facebook.com/PTOOpl/	3	10	2	887
POLSKIE TOWARZYSTWO NEFROLOGICZNE	Polish Society of Nephrology	1983		5	www.ptnefro.pl https://www.facebook.com/PolskieTowarzystwoNefrologiczne/	3	10	2	888
Polskie Towarzystwo Zapobiegania Narkomanii	Polish Society for Prevention of Drug Abuse	1983		5	www.ptzn.org.pl https://www.facebook.com/stopnarkotykom/	3	9	2	889
Polskie Towarzystwo Zapobiegania Narkomanii	Polish Society for the Prevention of Drug Addiction	1983			www.ptzn.org.pl	3	9	2	890
Polskie Towarzystwo Chirurgii Plastycznej, Rekonstrukcyjnej i Estetycznej	Polish Society of Plastic, Reconstructive and Aesthetic Surgery	1985		5	http://www.ptchprie.pl/ https://www.facebook.com/PTChPRiE	3	10	2	891
Stowarzyszenie Rodzin "Zdrowie Psychiczne"	Family Association "Mental Health"	1985		4	http://www.rodziny.info	3	10	2	892
Franciszkański Ruch Ekologiczny	Franciscanian Ecology Movement	1986		4	https://www.frech.org.pl/	3	4	1	893
Polskie Stowarzyszenie Osób Niepełnosprawnych,	Polish Association of People with Disabilities	1986		4	https://www.pson.org.pl	3	10	2	894
Polskie Towarzystwo Nadciśnienia Tętniczego	Polish Hypertension Society	1987		5	nadcisnienietetnicze.pl	3	10	2	895
Polskie Towarzystwo Fizjoterapii	Polish Society of Physiotherapy	1987		5	www.fizjoterapia.org.pl https://www.facebook.com/PolskieTowarzystwoFizjoterapii/	3	10	2	896
Polskie Towarzystwo Walki z Mukowiscydozą	Polish Association for the Fight against Cystic Fibrosis	1987		4	https://www.ptwm.org.pl	3	10	2	897
Polskie Towarzystwo Akupunktury	Polish Acupuncture Association	1987		5	https://www.akupunktura.org/o-pta	3	10	2	898
Polskie Towarzystwo Węglowe	Polish Coal Association	1988		1	ptw.edu.pl	3	1	1	899
Polskie Stowarzyszenie Chorych na Hemofilię	Polish Hemophilia Association	1988		4	http://idn.org.pl/hemofilia/	3	10	2	900
Akademickie Stowarzyszenie Studentów Chemii (ASSChem)	Academic Association of Chemistry Students	1989		4	https://www.asschem.com/	3	10	3	901
Polskie Towarzystwo Bółów Głowy	Polish Headache Association	1989		5	www.ptbg.pl	3	10	2	902
Polskiego Towarzystwa Opieki Paliatywnej	Polish Association of Palatative Care	1989		2	ptop.edu.pl	3	10	2	903
Polskiego Towarzystwa Badań nad Otyłością	Polish Association for Obesity Research	1989		5	http://www.ptbo.edu.pl/	3	10	2	904
CHRZEŚCIJAŃSKIE STOWARZYSZENIE AKADEMICKIE	Christian Academic Association	1989		4	chsa.org.pl	3	10	3	905
IZBA ENERGETYKI PRZEMYSŁOWEJ I ODBIORCÓW ENERGII	The Chamber of Industrial Energy and Energy Recipients	1989		1	http://iep.org.pl/o-izbie/	3	2	1	906
NARODOWA FUNDACJA OCHRONY ŚRODOWISKA	National Foundation for Environmental Protection	1989		4	http://nfos.org.pl/	3	4	1	907
Polskie Towarzystwo Rehabilitacji	Polish Rehabilitation Society	1989		5	www.ptreh.com	3	10	2	908
Polskie Towarzystwo Chorób Nerwowo-Mięśniowych	Polish Society of Neuromuscular Diseases	1989		4	www.ptchnm.org.pl	3	10	2	909
Polskie Towarzystwo Neurologów Dziecięcych	Polish Society of Child Neurologists	1990		5	http://www.ptnd.pl/	3	10	2	910
Krajowa Izba Diagnostów Laboratoryjnych	National Chamber of laboratorian diagnostics	1990		2	www.kidl.org.pl https://www.facebook.com/KrajowaIzbaDiagnostowLaboratoryjnych/	3	10	2	911
FUNDACJA NA RZECZ EFEKTYWNEGO WYKORZYSTANIA ENERGII	Foundation for the Effective Use of Energy	1990		4	fewe.pl	3	2	1	912
Towarzystwo Gospodarcze Polskie Elektrownie	Economic Society of Polish Power Plants	1990		1	www.tgpe.pl	3	1	1	913
Polska Izba Ubezpieczeń	Polish Insurance Chamber	1990		1	http://extranet.piu.org.pl/	3	7	2	914
Polskie Towarzystwo Stwardnienia Rozsianego	Polish Society of Multiple Sclerosis	1990		4	https://www.ptsr.org.pl/	3	10	2	915
Krajowe Towarzystwo Autyzmu	Polish Autism Association	1990		4	www.wotkta.waw.pl	3	10	2	916
AIESEC Polska	AIESEC Polska	1990		4	https://aiesec.pl/	3	10	3	917
Stowarzyszenie Chorych na Mukopolisacharydozę (MPS) i Choroby Rzadkie	Association of Persons with Mucopolysaccharidosis (MPS) and Rare Diseases	1990		4	https://chorobyrzadkie.pl	3	10	2	918
POLSKA IZBA GOSPODARCZA ELEKTROTECHNIKI	Polish Electrotechnical Commerce Chamber	1991		1	http://pige.com.pl/	3	2	1	919
Polskie Towarzystwo Nukleoniczne	Polish Nuclear Association	1991		1	http://ptn.nuclear.pl	3	3	1	920
Ogólnopolski Związek Zawodowy Lekarzy	All Polish Trade Union of Doctors	1991		5	http://www.ozzl.org.pl/ https://www.facebook.com/Og%C3%B3lnopolski-Zwi%C4%85zek-Zawodowy-Lekarzy-141703499206708/	3	6	2	921
Polskie Towarzystwo SEKSUOLOGICZNE	Polish Sexology Association	1991		5	http://pts-seksuologia.pl/	3	10	2	922
FUNDACJA INSTYTUT NA RZECZ EKOROWOJU	Institute For Ecodevelopement	1991			http://www.ine-isd.org.pl/	3	4	1	923
Polskie Towarzystwo Elektrociepłowni Zawodowych	Polish Society of Professional Combined Heat and Power Plants	1991		1	http://www.ptez.pl/	3	2	1	924
STOWARZYRZENIE NA RZECZ GOSPODARKI ENERGETYCZNEJ POLSKI	Association for Polish Energy Economy	1991		4	https://paee.org.pl/about/	3	1	1	925
STOWARZYSZENIE RODZICÓW DZIECI CHORYCH NA BIAŁACZKĘ I INNE CHOROBY NOWOTWOROWE	ASSOCIATION OF PARENTS WITH CHILDREN WITH LEUKEMIA AND OTHER CANCER DISEASES	1991		4	www.stowarzyszenierodzicow.pl	3	10	2	926
Naczelna Izba Pielęgniarek i Położnych	Chamber of nurses and midwifes	1991		2	www.arch.nipip.pl https://www.facebook.com/NaczelnaIzbaPielegniarekiPoloznych/	3	6	2	927
Górnicza Izba Przemysłowo Handlowa	Polish Mining Chamber of Industry and Commerce	1991		1	http://www.giph.com.pl	3	1	1	928
Naleczna Izba Aptekarska	Polish Pharmeceutical Association	1991		1	http://www.nia.org.pl/ // https://pl-pl.facebook.com/NaczelnaIzbaAptekarska/	3	8	2	929
STOMOZ Stowarzyszenie Menedżerów Opieki Zdrowotnej	"Stomoz" Society of health care managers	1991		3	http://www.stomoz.pl	3	6	2	930
Polskie Towarzystwo Ginekologii Onkologicznej	Polish society of Oncological Gynaecology	1991		5	http://ptgo.pl https://www.facebook.com/polskietowarzystwoginekologiionkologicznej/	3	10	2	931
Fundacja na rzecz Nauki Polskiej	Foundation for Polish Science	1991		5	https://www.fnp.org.pl/	3	6	3	932
Stowarzyszenie Farmaceutów Katolickich Polski	Association of catholic pharmacists in Poland	1991		5	https://www.sfkp.pl https://www.facebook.com/Stowarzyszenie-Farmaceut%C3%B3w-Katolickich-Polski-sfkppl-106574906087353/?ref=br_rs	3	8	2	933
FUNDACJA PARTNERSTWO DLA ŚRODOWISKA	Foundation Partnership for Environment	1991		4	http://fpds.pl/pl/s/o-nas/#2	3	4	1	934
POLSKIE TOWARZYSTWO PRZESYŁU I ROZDZIAŁU ENERGII ELEKTRYCZNEJ	Polish Association for the Transmission and Distribution of Electricity	1991		1	http://www.ptpiree.pl/	3	2	1	935
Polskie Towarzystwo Angiologiczne	Polish Angiology Association	1992		5	https://angio.pl	3	10	2	936
Polskie Towarzystwo Psychoonkologiczne	Polish Association for Psycho-oncology	1992		5	www.ptpo.org.pl https://www.facebook.com/Polskie-Towarzystwo-Psychoonkologiczne-165367196893957/	3	10	2	937
FUNDACJA POSZANOWANIA ENERGII	Foundation for the Respect of Energy	1992		4	http://fpe.org.pl/	3	4	1	938
Polska Unia Studentów Żydowskich	Polish Union of Jewish Students	1992	2007	4	0	3	10	3	939
FUNDACJA ODNAWIALNYCH ŹRÓDEŁ ENERGII	Foundation Of Renewable Energy Sources	1992		1		3	5	1	940
Stowarzyszenie Kolegium Lekarzy Rodzinnych w Polsce	College of Family Physicians in Poland	1992		5	www.klrwp.pl https://www.facebook.com/kolegiumlekarzyrodzinnych/	3	10	2	941
Fundacja Rozwoju Systemu Edukacji (FRSE)	Foundation for the Development of the Education System	1993		5	http://www.frse.org.pl/ https://pl-pl.facebook.com/FRSE.fb/	3	6	3	942
Stowarzyszenie Dyrektorów Szpitali	Association of hospital directors	1993		3	www.dyrektorzyszpitali.org/ https://www.facebook.com/dyrektorzyszpitali.org/	3	6	2	943
Polskie Towarzystwo Genetyki Człowieka	Polish Society of human genetics	1993		5	http://ptgc.pl/	3	10	2	944
OŚRODEK DZIAŁAŃ EKOLOGICZNYCH ŹRÓDŁA	Centre Of Ecological Antion "Sources"	1993		4	https://www.zrodla.org/stowarzyszenie/	3	4	1	945
Polskie Towarzystwo Zdrowia Publicznego	Polish Public Health Association	1993		2	http://www.ptzp.org/pl/ https://pl-pl.facebook.com/Polskie-Towarzystwo-Zdrowia-Publicznego-1155532741195752/	3	6	2	946
Federacja Stowarzyszeń Amazonki	Federation of "Amazonki" Associations	1993		4	http://amazonkifederacja.pl/ https://www.facebook.com/AmazonkiFed?ref=ts&fref=ts	3	9	2	947
POLSKIE TOWARZYSTWO ANDROLOGICZNE	Polish Society of Andrology	1993		5	www.andrologia-pta.com.pl/	3	10	2	948
POLSKIE STOWARZYSZENIE HOMEOPATÓW LEKARZY I FARMACEUTÓW im. J. Łozowskiego	Polish Society of homeopathic physicians and pharmacist	1993		5	http://www.lekarzehomeopaci.pl	3	10	2	949
Stowarzyszenie Pomocy Chorym na Astmę i Choroby Alergiczne	Assistance Association for Asthma and Allergic Diseases	1993		4	http://stowarzyszenie-alergia.pl/ https://www.facebook.com/stowarzyszenie.alergia/	3	10	2	950
Polskie Towarzystwo Transplantacyjne	Polish Transplantology Association	1993		5	https://p-t-t.org/	3	10	2	951
EUROPEJSKIE CENTRUM ENERGII ODNAWIALNEJ	European Center of Renewable Energy	1994		4	http://www.wigry.org.pl/ecbrec2_pl.htm	3	5	1	952
Polskie Towarzystwo Nefrologii Dziecięcej	Polish Society of Children Nephrology	1994		5	www.ptnfd.org	3	10	2	953
Kolegium Lekarzy Specjalistów Geriatrii	Council of specialists for geriatry	1994		5	https://geriatria.med.pl	3	10	2	954
Polskie Towarzystwo Medycyny Manualnej	Polish Association of Manual Medicine	1994		5	www.ptmm.pl https://www.facebook.com/Polskie-Towarzystwo-Medycyny-Manualnej-1163160093837404/	3	10	2	955
Katolickie Stowarzyszenie Lekarzy Polskich (KSLP)	Catholic Association of Polish Physicians	1994		5	http://kslp.pl/	3	6	2	956
KATOLICKIE STOWARZYSZENIE PIELĘGNIAREK I POŁOŻNYCH POLSKICH	CATHOLIC ASSOCIATION OF NURSES AND MIDWIFES OF POLAND	1994		2	www.kspipp.pl https://pl-pl.facebook.com/Katolickie.Stowarzyszenie.Pielegniarek.i.Poloznych/	3	6	2	957
POLSKIE TOWARZYSZTWO ENERGETYKI SŁONECZNEJ (PTES - ISES)	Polish Solar Power Association	1994		4	http://ptes-ises.itc.pw.edu.pl/	3	5	1	958
Polskie Towarzystwo Chirurgii Onkologicznej	Polish Society of Oncological Surgery	1994		5	http://ptcho.pl/	3	10	2	959
Stowarzyszenie Gmin Polska Sieć „Energie Cités”	Association of Polish Municipalities- Polish Network of Energie Cités	1994		4	http://www.pnec.org.pl/pl/	3	5	1	960
Stowarzyszenie Pomocy Chorym na Astmę i Choroby Alergiczne	Asthma and Allergy Patients Support Organization	1994		4	www.stowarzyszenie-alergia.pl	3	10	2	961
Polskie Towarzystwo Chirurgii Naczyniowej	Polish Society for Vascular Surgery	1994		5	http://ptchn.com.pl/ https://www.facebook.com/PolskieTowarzystwoChirurgiiNaczyniowej/	3	10	2	962
Ogólnopolski Związek Zawodowy Pielęgniarek i Położnych	Polish Labour union of nurses and midwifes	1995		2	www.ozzpip.pl https://www.facebook.com/zwiazek.pielegniarek/	3	6	2	963
Polskie Towarzystwo Neonatologiczne ZALOGUJ ZOSTAŃ CZŁONKIEM PTN Polskie Towarzystwo Neonatologiczne	Polish Association of Neonatology	1995		5	https://www.neonatologia.edu.pl	3	10	2	964
Polskie Towarzystwo Hepatologiczne	Polish Association for study of liver	1995		5	www.pasl.pl	3	10	2	965
Stowarzyszenie Naukowe Collegium Invisibile	Scientific Association Collegium Invisibile	1995		5	http://ci.edu.pl/ https://pl-pl.facebook.com/collegium.invisibile/	3	10	3	966
STWOWARZYSZENIE EKOLOGÓW NA RZECZ ENERGII NUKLEARNEJ	Environmentalists for Nuclear Energy - EFN.	1996		4	http://seren.org.pl/o-nas/	3	3	1	967
Stowarzyszenie OPTA	Association "OPTA"	1996		5	www.opta.org.pl https://www.facebook.com/StowarzyszenieOPTA	3	10	2	968
Stowarzyszenie Higieny Lecznictwa	Association of medical hygiene	1997		5	www.shl.org.pl/ https://www.facebook.com/shl97/	3	10	2	969
Polskie Stowarzyszenie Syndrom Tourette’a	Tourette Syndrom Association of Poland	1997		5	www.tourette.pl https://www.facebook.com/tourettepolska/?ref=br_rs	3	10	2	970
POLSKI KOMITET ENERGII ELEKTRYCZNEJ	Polish Electricity Association.	1997		1	https://www.pkee.pl/o-nas/nasza-historia/	3	2	1	971
STOWARZYSZENIE NEUROPSYCHOLOGICZNE POD KLONOWYM LIŚCIEM	Society for Neurophysiology "Pod Klonowmy Lisciem"	1997	2018	5		3	10	2	972
POLSKIE STOWARZYSZENIE STUDENTÓW I ABSOLWENTÓW PSYCHOLOGII	Polish Association of Students and Graduates of Psychology	1997		4	http://www.pssiap.org/ https://www.facebook.com/pssiap/?fref=ts	3	10	3	973
Polskie Towarzystwo Onkologii Klinicznej	Polish Society for clinical oncology	1997		5	https://www.ptok.pl/	3	10	2	974
Konferencja Rektorów Akademickich Szkół Polskich	Polish Higher Education Rectors Conference	1997		3	www.krasp.org.pl	3	6	3	975
Fundacja Urszuli Jaworskiej	The Urszula Jaworska Foundation	1997		4	www.fundacjauj.pl https://www.facebook.com/FundacjaUJ	3	10	2	976
Ogólnopolskie stowarzyszenie pomocy osobom z zespolem retta	National association for helping people with rett syndrome	1997		4	rettsyndrome.pl	3	10	2	977
Stowarzyszenie Wspierania Laryngologii	Association of Supporting Laryngology	1997		5	http://otolaryngology.pl/index.php/stowarzyszenie-wspierania-laryngologii	3	10	2	978
Polskie Towarzystwo Diabetologiczne	Polish Society of Diabetes	1997		5	cukrzyca.info.pl https://www.facebook.com/PolskieTowarzystwoDiabetologiczne/?ref=br_rs	3	10	2	979
Związek Zawodowy Anestezjologów	Labour Society of Anesthesiologists	1997		5	http://www.zgzza.pl/	3	10	2	980
POLSKI KOMITET ENERGII ELEKTRYCZNEJ	Polish Committe of Electrical Energy	1997		1	http://www.pkee.pl/	3	2	1	981
Polskie Towarzystwo Pielęgniarek Anestezjologicznych i Intensywnej Opieki	Polish Association of Allergology and intensive therapy nurses	1997		3	https://www.ptpaio.pl https://www.facebook.com/Polskie-Towarzystwo-Piel%C4%99gniarek-Anestezjologicznych-i-Intensywnej-Opieki-170219589655325/	3	6	2	982
STOWARZYSZENIE KATOLICKIEJ MŁODZIEŻY AKADEMICKIEJ	Association of catholic academic youth	1998		4	http://skma.pl/? https://pl-pl.facebook.com/SKaMA1919/	3	10	3	983
Polskie Towarzystwo Stomijne	Polish association for Stoma	1998		5	http://www.polilko.pl/	3	10	2	984
FUNDACJA POMOCY W OSZCZĘDZANIU ENERGII	Foundation for Assistance in Saving Energy	1998	2017	4		3	2	1	985
Ogólnopolski Związek Zawodowy Pracowników Diagnostyki Medycznej i Fizjoterapii	Nationwide Trade Union of Employees of Medical Diagnostics and Physiotherapy	1998		2	http://www.ozzpdmif.pl/ https://www.facebook.com/OZZPDMiF/	3	10	2	986
Polski Klub Koloproktologii	Polish Club for Coloproktology	1998		5	https://pkk.org.pl https://www.facebook.com/Polski-Klub-Koloproktologii-172151199540648/	3	10	2	987
Polskie Towarzystwo Medycyny Ubezpieczeniowej	Polish Association of Insurance Medicine	1998		1	http://www.ptmu.org.pl/	3	7	2	988
Polski Związek Logopedów	Polish Union of Logopedists	1999		5	www.logopeda.org.pl	3	10	2	989
IZBA GOSPODARCZA "APTEKA POLSKA"	Chamber of Commerce "Polish Pharmacy"	1999		1	0	3	8	2	990
Polskie Stowarzyszenie Energetyki Wiatrowej	Polish Association of Wind Energy	1999		1	psew.pl	3	5	1	991
Stowarzyszenie Pomocy Osobom Niepełnosprawnym "NADZIEJA"	Association of disabled people "Nadzieja"	1999		4	www.nadzieja.pcim.pl https://www.facebook.com/sponnadzieja/	3	10	2	992
Polskie Towarzystwo Medycyny Rodzinnej	Polish Association of Family Medicine	1999		5	http://ptmr.info.pl/ https://www.facebook.com/ptmr01/	3	10	2	993
POLSKIE STOWARZYSZENIE OBRONY GODNOŚCI LEKARSKIEJ	Polish Association of Medical Protection	2000	2005	5	0	3	6	2	994
FUNDACJA REKTORÓW POLSKICH	Foundation of Polish Rectors	2000		3	https://www.frp.org.pl/pl/	3	6	3	995
Polska Unia Onkologii	Polish union of oncology	2000		5	www.puo.pl https://www.facebook.com/Polska.Unia.Onkologii/	3	10	2	996
Polskie Towarzystwo Neuroendokrynologii	Polish Society of Neuroendocrinology	2000		5	http://www.ptne.pl/	3	10	2	997
POLSKIE TOWARZYSTWO EPIDEMIOLOGÓW I LEKARZY CHORÓB ZAKAŹNYCH	Polish Association of Epidemiologists and epidemic diseases	2001		5	www.pteilchz.org.pl	3	6	2	998
ZRZESZENIE STUDENCKICH KÓŁ NAUKOWYCH	Association of Scientific Student Circles	2001		4	0	3	10	3	999
STOWARZYSZENIE UROLOGIA - 2000	Association Urology 2000	2001	2001	5		3	10	2	1000
Ogólnopolski Związek Zawodowy Pracowników Fizjoterapii	Polish labour union of physiotherapists	2001		2	www.ozzpf.pl/ https://www.facebook.com/ozzpf/	3	10	2	1001
POLSKIE TOWARZYSTWO OPERATORA SYSTEMU PRZESYŁOWEGO ENERGII ELEKTRYCZNEJ W LIKWIDACJI	Polish Association of Operators of Electrical Energy Transmission Systems	2001	2003	1	0	3	2	1	1002
STOWARZYSZENIE KATOLICKIEJ MŁODZIEŻY AKADEMICKIEJ "POKOLENIE"	ASSOCIATION OF CATHOLIC ACADEMIC YOUTH "GENERATION"	2001		4	http://diecezja.bydgoszcz.pl/2012/11/26/stowarzyszenie-katolickiej-mlodziezy-akademickiej-pokolenie/	3	10	3	1003
STOWARZYSZENIE STUDENTÓW MUZUŁMAŃSKICH W POLSCE	Association of Muslim Students in Poland	2001		4	https://www.facebook.com/ssm.poland/	3	10	3	1004
FUNDACJA NA RZECZ ENERGII EKOLOGICZNEJ ECONERGIA	Foundation for Ecological Energy - Ecoenergia	2001		1	http://www.econergia.org/	3	5	1	1005
STOWARZYSZENIE SYMPATYKÓW I ABSOLWENTÓW TECHNICZNYCH ZAKŁADÓW NAUKOWYCH W LIKWIDACJI	Association of Supporters and Graduates of Technical Subjects	2001	2017	4	0	3	10	3	1006
ZWIĄZEK LEKARZY POLSKICH W LIKWIDACJI	Union of Polish Doctors in Bankruptcy	2001		5		3	10	2	1007
POLSKIE STOWARZYSZENIE PROMOCJI ENERGII ODNAWIALNEJ	Polish Association for the Promotion of Renewable Energy	2001		1	0	3	5	1	1008
FUNDACJA ROZWOJU UROLOGII	Foundation for the Development of Urology	2001	2017	5		3	10	2	1009
STOWARZYSZENIE UCZESTNIKÓW WOLNEGO RYNKU ENERGII	Association of Participants in the Free Energy Market	2001		1	0	3	2	1	1010
STOWARZYSZENIE PACJENTÓW Z ALERGIĄ I ASTMĄ	Association of Patients with Allergies and Asthma	2001	2007	4		3	10	2	1011
FUNDACJA ROZWOJU TRANSPLANTOLOGII I UROLOGII	Foundation for the Development of Transplantology and Urology	2001		5	www.frtu.pl	3	10	2	1012
Polskie Towarzystwo Orzecznictwa Lekarskiego	Polish Association of Judicature Physicians	2001		5	www.ptol.org.pl	3	10	2	1013
Fundacja Promocji i Akredytacji Kierunków Ekonomicznych	Foundation for the Promotion and Accreditation of Economic Directions	2001		3	http://www.fundacja.edu.pl/	3	10	3	1014
STOWARZYSZENIE KATOLICKIEJ MŁODZIEŻY AKADEMICKIEJ "PRZYMIERZE"	Association of catholic academic youth "Alliance"	2001		4	www.dasiedlce.pl	3	10	3	1015
KORPORACJA STUDENCKICH KÓŁ NAUKOWYCH UCZELNI EKONOMICZNYCH-CESSA /	CORPORATION OF ECONOMICS SCIENTIFIC STUDENT ASSOCIATIONS/	2002		4	0	3	10	3	1016
KRAJOWE STOWARZYSZENIE STUDENTÓW W LIKWIDACJI	National Association of Students	2002	2013	4	0	3	6	3	1017
OGÓLNOPOLSKIE STOWARZYSZENIE SZPITALI PRYWATNYCH	All-Polish Association of Private Hospitals	2002		1	http://www.szpitale.org/	3	6	2	1018
Lekarskie Stowarzyszenie Wzajemnej Pomocy	Association of Physicians helping each other	2002	2016	5		3	6	2	1019
Organizacja Pracodawcy Medycyny Prywatnej	Labor union of private medicine	2002		5	www.medycynaprywatna.pl	3	10	2	1020
Fundacja Uniwersyteckich Poradni Prawnych	Foundation of the Universities' Legal Advice	2002		3	http://www.fupp.org.pl/	3	10	3	1021
Izba Gospodarcza Energetyki i Ochrony Środowiska	Chamber of Power Industry and Environmental Protection	2002		1	https://igeos.pl	3	4	1	1022
ENACTUS POLAND (do 2012 r. jako STUDENCI DLA PRZEDSIEBIORCZOŚCI SIFE POLSKA)	ENACTUS POLAND	2002		4	https://www.enactus.pl/	3	10	3	1023
KOALICJA KLIMATYCZNA	Climate Coalition	2002		4	http://www.koalicjaklimatyczna.org/lang/pl/page/o_nas/id/75/	3	4	1	1024
POLSKIE TOWARZYSTWO STUDENTÓW STOMATOLOGII"	Polish Association of Dentristy Students	2002		4	http://ptss.pl	3	10	3	1025
FUNDACJA TWORZENIA NOWYCH INNOWACYJNYCH SYSTEMÓW OGRZEWANIA W OPARCIU O ENERGIE ODNAWIALNE I GRAWITACJĘ	Foundation For Creating New Innovative Heating Systems Based On Renewable Energy and Gravity	2002		4	https://fundacjaoze.wordpress.com/fundacja/	3	5	1	1026
Europejskie Stowarzyszenie Studentów Prawa ELSA Poland	Eurpean Law Students Association Poland	2002		4	http://www.un.org.pl/elsa-poland https://elsa.org.pl/	3	10	3	1027
Fundacja Proktologia	Fundation for proctology	2002		5		3	10	2	1028
OGÓLNOPOLSKIE STOWARZYSZENIE STUDENTÓW POLITOLOGII	All-Polish Association of Political Science Students	2002		4	0	3	10	3	1029
IZBA GOSPODARCZA CIEPŁOWNICTWO POLSKIE	Chamber of Commerce Polish Heating	2002		1	http://www.igcp.org.pl/	3	2	1	1030
Stowarzyszenie Lekarzy Indywidualnie Praktykujących	Society of individually working physicians	2002	2006	5		3	10	2	1031
Polskiego Towarzystwa Badań nad Snem	Polish Sleep Research Association	2002		5	http://www.medycynasnu.pl/	3	10	2	1032
Polskie Towarzystwo Udarów Mózgu	Polish Association of Brain Damage	2002		5	no contact, but they exist	3	10	2	1033
BIAŁORUSKIE ZRZESZENIE STUDENTÓW	Byelorussian Students Association	2002		4	https://basxatkapl.wordpress.com/	3	10	3	1034
Polskie Towarzystwo Epileptologii	Polish Society of Epileptology	2002		5	www.epilepsy.org.pl	3	10	2	1035
STOWARZYSZENIE "ENERGIA ALTERNATYWNA"	Association "Atlernative Energy"	2002				3	5	1	1036
Polskie Towarzystwo Lekarskie Medycyny Manualnej	Polish Medical Society of Manual Medicine	2002		5	http://www.medycyna-manualna.eu/index.html	3	10	2	1037
STOWARZYSZENIE "ENERGIA ALTERNATYWNA"	Association "Alternative Energy"	2002		4	0	3	5	1	1038
Polskie Stowarzyszenie Lekarzy Stomatologów Kas Chorych	Polish Society of health insurance dentists	2002	2019	5		3	10	2	1039
Polskie Stowarzyszenie Choroby Huntingtona	Association of People with Huntington Disease	2002		4	www.huntington.pl	3	10	2	1040
STOWARZYSZENIE KÓŁ NAUKOWYCH PRAWA PRACY	Association of Labour Law Circles	2002		5	0	3	10	3	1041
OGÓLNOPOLSKI ZWIĄZEK ZAWODOWY LEKARZY RADIOLOGÓW	All-Polish Union of Professional Radiologists	2002		5	0	3	10	2	1042
ZWIĄZEK STOWARZYSZEŃ POLSKA ZIELONA SIEĆ	Union Of Associations Polish Green Network	2002		4	http://zielonasiec.pl/o-nas/	3	4	1	1043
Stowarzyszenie Mężczyzn z Chorobami Prostaty „GLADIATOR” im. Profesora Tadeusza Koszarowskiego	Association for Men with Prostate Diseases “GLADIATOR”	2002		5	http://gladiator-prostata.pl/ https://www.facebook.com/gladiator.prostujemy/	3	10	2	1044
STOWARZYSZENIE ABSOLWENTÓW ELEKTRONICZNYCH ZAKŁADÓW NAUKOWYCH	Association of Graduates of Electronic Study Programs	2003		4	http://www.stowarzyszenieabsolwentowlzn.pl/	3	10	3	1045
LEKARSKIE STOWARZYSZENIE WZAJEMNEJ POMOCY	Medical Association of Mutual Help	2003	2005	4	0	3	6	2	1046
Polskie Towarzystwo Chorób Metabolicznych.	Polish Association of Metabolic Diseases	2003		4	no website, no contact?	3	10	2	1047
IZBA GOSPODARCZA GAZOWNICTWA	Chamber of Commerce for Gas Industry	2003		1	http://www.igg.pl	3	1	1	1048
Polskie Stowarzyszenie Implantologiczne	Polish Implantological Association	2003		5	https://psi-icoi.pl	3	10	2	1049
FUNDACJA ODNAWIALNYCH ŹRÓDEŁ ENERGII	Foundation for Renewable Sources of Energy	2003		1	https://fundacjaoze.pl/	3	5	1	1050
FUNDACJA LEKARSKIE ŻAGLE	Zagle Medical Association (Zagle = Sail)	2003	2003	4	0	3	6	2	1051
Polskie Forum Osób z Niepełnosprawnościami	Polish Forum of People with Disabilities	2003		4	https://www.pfon.org	3	10	2	1052
STOWARZYSZENIE STUDENTÓW MEDYCYNY "MEDSTUDENT	Association of Medical Students "Medstudent"	2003		4		3	10	3	1053
POLSKA AKADEMIA STOMATOLOGII ESTETYCZNEJ	Polish Academy for asthetic dentistry	2003		5	www.pase.org.pl https://www.facebook.com/paseorg/	3	10	2	1054
Polskie Towarzystwo Inżynierii Biomedycznej	Polish Association of Bio-Medical Engineers	2003			ptib.ibib.waw.pl	3	10	2	1055
Stowarzyszenie energi odnawialnej	Association of Renewable Energy	2003		1	http://seo.org.pl	3	5	1	1056
Federacja Związków Pracodawców Ochrony Zdrowia Porozumienie Zielonogórskie Porozumienie Zielonogórskie	Federation of health care labour unions "Porozumienie Zielonogorskie"	2003		2	https://federacjapz.pl https://www.facebook.com/Porozumienie-Zielonogórskie-157443434434599	3	6	2	1057
STOWARZYSZENIE LEKARZY INTERNISTÓW	Society of Interal Medicine Physicians	2003		5		3	10	2	1058
Polskie Towarzystwo Homeopatii Klinicznej	Polish Association of Clinical Homeopathy	2003		5	https://pthk.pl/	3	10	2	1059
POLSKIE TOWARZYSTWO CERTYFIKACJI ENERGII	Polish Association for Energy Certification	2003		1	www.ptce.pl	3	5	1	1060
Towarzystwo Obrotu Energią	Association of Energy Trading	2003		1	http://www.toe.pl/en/	3	2	1	1061
POLSKA IZBA GOSPODARCZA EKOROZWÓJ	Polish Chamber of Commerce "Ecodevelopment"	2003		1	http://izbaekorozwoj.org.pl/	3	4	1	1062
Polskie Stowarzyszenie na Rzecz Dzieci Chorych na Padaczkę	Polish Association for Children with Epilepsy	2003		4	padaczka.pl	3	10	2	1063
Fundacja Science to Business	Foundation Science to Business	2004		5		3	10	3	1064
Stowarzyszenie Medycyna Polska	Association for Medicine in Poland	2004			www.medycynapolska.org https://www.facebook.com/stowrzyszeniemedycynapolska/	3	6	2	1065
STOWARZYSZENIE "FORUM KARDIOLOGÓW"	Association Forum of Cardiologists	2004	2004	5	0	3	10	2	1066
Polskie Towarzystwo Medycyny Ratunkowej	Polish Society for Emergency Medicine	2004		5	www.medycynaratunkowa.wroc.pl	3	10	2	1067
Fundacja Wygrajmy Zdrowie	Let's Win Health Foundation	2004		4	http://www.wygrajmyzdrowie.pl/ https://pl-pl.facebook.com/FundacjaWygrajmyZdrowie/	3	10	2	1068
Związek Lekarzy Dentystów - Pracodawców Ochrony Zdrowia	Labor union of dentists	2004		5	http://www.zld.org.pl/	3	10	2	1069
Stowarzyszenie Lekarzy Dermatologów Estetycznych	Association of Association of Aesthetic Dermatologists	2004		5	www.dermatologia-estetyczna.pl	3	10	2	1070
Stowarzyszenie Niezależnych Aptek Polskich	Association of independent pharmacies	2004	2007	3		3	8	2	1071
Towarzystwo Edukacji Terapeutycznej	Association for the educational therapeutics	2004		5	no webpage	3	10	2	1072
STOWARZYSZENIE PROMOCJI I WDRAŻANIA INNOWACJI NAUKOWYCH	Association for the Promotion of and Introduction to Scientific Innovations	2004		5	0	3	10	3	1073
POLSKA IZBA GOSPODARCZA ENERGETYKI ODNAWIALNEJ I ROZPROSZONEJ	Polish Economic Chamber of Renewable and Dispersed Energy	2004		1	http://www.pigeor.pl/	3	5	1	1074
STOWARZYSZENIE D/S ROZLICZANIA ENERGII	Association for Energy Clearing D/S	2004		4	www.irkom.org.pl/	3	2	1	1075
Ogólnopolskie Stowarzyszenie Osób Dializowanych	All-Polish Association of People on Dialysis	2004		4	https://osod.info/	3	10	2	1076
Polskie Towarzystwo Radioterapii Onkologicznej	Polish Society of Radiation Oncology	2004		5	www.ptro.io.gliwice.pl	3	10	2	1077
STOWARZYSZENIE STUDENTÓW I ABSOLWENTÓW POLSKICH "SSAP	Association of Polish Students and Graduates	2004		4	0	3	6	3	1078
Polska Izba Biomasy	Polish Biomass Chamber	2004		1	http://www.biomasa.org.pl	3	5	1	1079
POLSKO AMERYKAŃSKIE STOWARZYSZENIE STUDENTÓW PRAWA "PASS	Polish-American Association of Law Students	2005		4	0	3	10	3	1080
STOWARZYSZENIE NIEZALEŻNYCH WYTWÓRCÓW ENERGII SKOJARZONEJ	Association of Independently Managed Energy Conductors	2005		1	snwes.pl	3	2	1	1081
Stowarzyszenie Zawodowe Kardiologów Interwencyjnych	Labor union of interventional cardiologists	2005		5	http://www.szki.pl	3	10	2	1082
Polskie Towarzystwo Fotowoltaiki (PTPV)	Polish Photovoltaic Association	2005		1	https://pv-polska.pl/towarzystwo/	3	5	1	1083
Polskie Towarzystwo Wspierania Osób z Nieswoistymi Zapaleniami Jelita	Polish Association Supporting People with Inflammatory Bowel Disease	2005		4	https://j-elita.org.pl/en/	3	10	2	1084
Polskia Federacja Stowarzyszeń Chorych na Astmę Alergie i POChP (POChP=PRZEWLEKŁE OBTURACYJNE CHOROBY PŁUC)	Polish Federation of Asthma, Allergy and COPD Patients' (COPD= Chronic Obstructive Pulmonary Disease)	2005		4	https://www.astma-alergia-pochp.pl/ https://pl-pl.facebook.com/astmaalergia/	3	10	2	1085
Fundacja Parkingsona	Parkinson Foundation	2005		4	http://www.parkinsonfundacja.pl/	3	10	2	1086
Polska Unia Szpitali Klinicznych	Polish union of clinical hospitals	2005		3	www.uniaszpitali.pl/	3	10	2	1087
Polskie Towarzystwo Chirurgii Czaszkowo-Szczękowo-Twarzowej, Chirurgii Stomatologicznej i Implantologii	Polish Society of Cranio-Maxillo-facial Surgery, Dental Surgery and Implantology	2005		5	http://www.polfaces.com/ https://pl-pl.facebook.com/pg/polfaces/about/	3	10	2	1088
STOWARZYSZENIE APTEK POLSKICH	Association of polish pharmacies	2005		3		3	8	2	1089
FEDERACJA STOWARZYSZEŃ NAUKOWO-TECHNICZNYCH "ENERGETYKA I ŚRODOWISKO"	Federation of scientific-technical associations "Energetics and Environment"	2005		1	http://federacja-eis.pl/	3	5	1	1090
Polskie Stowarzyszenie Stomatologii Mikroskopowej	Polish Association for Microdentistry	2005		5	http://www.pssm.pl/	3	10	2	1091
Ogólnokrajowe Stowarzyszenie "Poszanowanie Energii i Środowiska"	Nationwide Association "Respect for Energy and Environment"	2005		4		3	4	1	1092
AKADEMICKIE STOWARZYSZENIE STUDENTÓW BIOTECHNOLOGII	Academic Association of Students of Biotechnology	2006		4	https://www.facebook.com/assbpl/	3	10	3	1093
STOWARZYSZENIE NA RZECZ ROZWOJU KARDIOLOGII PRENATALNEJ	Association for the Development of Prenatal Cardiology	2006		5	http://www.kardiologia-prenatalna.org.pl/ https://pl-pl.facebook.com/Stowarzyszenie-na-Rzecz-Rozwoju-Kardiologii-Prenatalnej-293670207331430/	3	6	2	1094
STOWARZYSZENIE EDUKACJI PACJENTÓW	Association for the Education of Patients	2006		4		3	6	2	1095
FUNDACJA "EUROPEJSKI INSTYTUT NAUKOWY"	Foundation "European Scientific Institut"	2006		5	0	3	6	3	1096
STOWARZYSZENIE "ENERGIA - EKOLOGIA - EDUKACJA"	Association "Energy - Ecology - Education"	2006				3	5	1	1097
Stowarzyszenie Kwiat Kobiecości	Flower of Femininity Association	2006		4	https://www.kwiatkobiecosci.pl/	3	10	2	1098
STOWARZYSZENIE - OGÓLNOPOLSKIE FORUM ODNAWIALNYCH ŹRÓDEŁ ENERGII	Association - nationwide forum of renewable energy sources	2006				3	5	1	1099
FEDERACJA PACJENTÓW POLSKICH	Federation of Polish Patients	2006		4	http://federacjapp.pl/ https://pl-pl.facebook.com/Federacja-Pacjent%C3%B3w-Polskich-1720919544854128/	3	6	2	1100
Polskie Stowarzyszenie Osób z Celiakią i na Diecie Bezglutenowej	Polish Association of Persons with Celiacs and on Non-Gluten Diets	2006		4	https://celiakia.pl	3	10	2	1101
ZWIĄZEK MIAST CZYSTEJ ENERGII	Union of Clean Energy Cities	2006		4	0	3	4	1	1102
Konferencja Rektorów Publicznych Szkół Zawodowych (KRePSZ).	Conference of Rectors of Public Industrial Colleges	2006		3	http://krepsz.pl/index.php/krepsz/o-krepsz	3	10	3	1103
STOWARZYSZENIE NA RZECZ ALTERNATYWNYCH ŹRÓDEŁ ENERGII W LIKWIDACJI	Association for Clean Energy Sources under bankruptcy	2006	2014	4	0	3	5	1	1104
Fundacja Energia dla Polski	Foundation Energy for Poland	2006		1	https://energiadlapolski.pl/#obszar	3	5	1	1105
"FUNDACJA BEZPIECZEŃSTWO DLA PACJENTÓW"	Foundation "Safety for Patients"	2006		4	http://www.patientsafety.org.pl/	3	6	2	1106
ZWIĄZEK PRACODAWCÓW PRYWATNYCH ENERGETYKI	Union of Private Energy Employers	2006		5		3	2	1	1107
Polskie Towarzystwo Ratownictwa Medycznego	Polish Association for emergency physicians	2006		5	www.ratownictwo.info	3	10	2	1108
POLSKI ZWIĄZEK PRACODAWCÓW SEKTORA ENERGETYKI ODNAWIALNEJ I OCHRONY ŚRODOWISKA	Polish association of the employers of the renewable energy sector and environment protection	2006		5	0	3	5	1	1109
Federacja Polskich Towarzystw Medycznych	Federation of Medical Associations in Poland	2007		5	www.fptm.pl	3	6	2	1110
IUS ET VERITAS - MIĘDZYNARODOWE STOWARZYSZENIE STUDENTÓW PRAWA	Ius et Veritas: International Association of Law Students	2007		4	0	3	10	3	1111
STOWARZYSZENIE OSÓB Z NTM UROCONTI	ASSOCIATION OF PEOPLE WITH NTM UROCONTI	2007		4	http://www.uroconti.pl/strony.strona.3.0.html https://pl-pl.facebook.com/UroConti/	3	10	2	1112
Forum Odbiorców Energii Elektrycznej i Gazu	Electricity and Gas Consumers Forum	2007		4	http://iep.home.pl/odbiorcyenergii/	3	2	1	1113
STOWARZYSZENIE NA RZECZ OSÓB Z NIEDOBORAMI ODPORNOŚCI IMMUNOPROTECT	"Immunoprotect" Association	2007		4	http://immunoprotect.pl/ https://www.facebook.com/immunoprotect/photos/a.152243844822645.24722.152242468156116/1250827124964306/?type=1&theater	3	10	2	1114
Stowarzyszenie Liderów Stomatologii Polskiej	Polish association of leading dentists	2007		5	www.slsp.pl https://www.facebook.com/liderzystomatologii/	3	10	2	1115
POLSKA FUNDACJA ALTERNATYWNE ŹRÓDŁA ENERGII	Polish Foundation of Alternative Sources of Energy	2007		1	0	3	5	1	1116
POLSKIE TOWARZYSTWO MEDYCYNY NUKLEARNEJ	Polish Association of Nuclear Medicine	2007		5	www.ptmn.pl	3	10	2	1117
MIĘDZYNARODOWE STOWARZYSZENIE STUDENTÓW KIERUNKÓW ROLNICZYCH I NAUK POKREWNYCH IAAS POLSKA	International Association of Students of Farming and Related Fields	2007		4	www.iaaspoland.pl	3	10	3	1118
FUNDACJA ALTERNATYWNE ŹRÓDŁA ENERGII	Polish Foundation - Alternative Energy Sources	2007		1		3	5	1	1119
Polskie Towarzystwo Limfologiczne	Polish Lymphological Association	2007		5	limfologia.pl	3	10	2	1120
FUNDACJA: INSTYTUT OCHRONY ŚRODOWISKA I ENERGII ODNAWIALNEJ	Foundation: Institut for Environmental Protection and Renewable Energy	2007		5	0	3	4	1	1121
STOWARZYSZENIE KÓŁ NAUKOWYCH	Assocation of Scientific Circles	2007		5	0	3	10	3	1122
Polskie Towarzystwo Chirurgii Kręgosłupa	Polish Society of Spinal Surgery	2007		5	http://ptchk.org/ https://www.facebook.com/ptchk.org/?_rdc=1&_rdr	3	10	2	1123
Polskie Towarzystwo do Badań nad Rakiem Piersi	Polish Society for study of breast cancer	2007		5	www.rakpiersi.org.pl/	3	10	2	1124
Polskie Towarzystwo Tyreologiczne	Polish Tyreological Society	2007		5	http://www.ptt.edu.pl/	3	10	2	1125
Porozumienie Rezydentów Ogólnopolskiego Związku Zawodowego Lekarzy	Doctors in Residence of the All-Polish Trade Union of Doctors	2007		5	www.rezydenci.org.pl	3	6	2	1126
Polska Federacja Pacjentów Dialtransplant	Polish Federation of Dialtransplant Patients	2007		4	http://www.federacjapacjentow.pl/	3	10	2	1127
FUNDACJA INSTYTUT BADAŃ I EKSPERTYZ NAUKOWYCH	Foundation Institute of Research and Scientific Expertise	2008		5	http://iben.pl/	3	10	3	1128
FUNDACJA CENTRUM INNOWACJI I ROZWOJU ENERGII ODNAWIALNYCH	Foundation - Center for Innovation and Development of Renewable Energy	2008			0	3	5	1	1129
Stowarzyszenie Młodych Naukowców (do 2016 r. jako Stowarzyszenie Studentów Nauk Przyrodniczych)	Association of Young Scientists	2008		5	http://www.naukowcy.org.pl/ https://pl-pl.facebook.com/smnorg/	3	10	3	1130
FUNDACJA NA RZECZ ENERGETYKI ZRÓWNOWAŻONEJ	Foundation for Sustainable Energy	2008		1	http://www.fnez.pl/fnez,menu,0,17,dotychczasowe-dzialania.html	3	5	1	1131
Ogólnopolskie Stowarzyszenie Młodych z Zapalnymi Chorobami Tkanki Łącznej “3majmy się Razem”	Polish Youth Association with Inflammatory Connective Tissue Diseases "Let's have together"	2008		4	website under construction	3	10	2	1132
FUNDACJA ENERGII ODNAWIALNEJ "EKO-GRAND"	Foundation for Renewable Energy "Eco-Grand"	2008		5	0	3	5	1	1133
FUNDACJA "PO STRONIE PACJENTA"	Foundation "On the side of patients"	2008		4	http://fundacja-po-stronie-pacjenta.prv.pl/	3	6	2	1134
STOWARZYSZENIE CHIRURGÓW OKULISTÓW POLSKICH	Association of Polish Eye Surgeons	2008		5	https://scop.org.pl/	3	10	2	1135
Związek Pracodawców Ciepłownictwa	Polish Heating Sector Employers	2008		5	heating industry employees	3	2	1	1136
STOWARZYSZENIE NAUKOWO TECHNICZNE EKOLOGICZNA ENERGIA I PALIWA	Scientific - technical Association Ecological energy and fuels	2008	2015	4	http://www.snteeip.pl/o-nas_s_2.html	3	1	1	1137
STOWARZYSZENIE EKOLOGÓW NA RZECZ ENERGII NUKLEARNEJ POLSKA (SEREN POLSKA)	Association of Ecologists for Nuclear Energy in Poland (SEREN)	2008		4	seren.org.pl	3	3	1	1138
Fundacja Polska Sieć Polityki Narkotykowej	Polish Drug Policy Network Foundation	2008			www.politykanarkotykowa.pl	3	9	2	1139
STOWARZYSZENIE NAUKOWO TECHNICZNE EKOLOGICZNA ENERGIA I PALIWA	Scientific - technical Association Ecological energy and fuels	2008				3	2	1	1140
Polskie Stowarzyszenie Pielęgniarek Urologicznych	Polish Association of Urological Nurses	2008		2	http://pspu.pl/ https://www.facebook.com/Polskie-Stowarzyszenie-Piel%C4%99gniarek-Urologicznych-1792341621024020/	3	10	2	1141
STOWARZYSZENIE GMIN PRZYJAZNYCH ENERGII ODNAWIALNEJ	Association of Renewable Energy Communities	2008		4	sgpeo.pl	3	5	1	1142
FUNDACJA WODA I ENERGIA	Foundation Water and Energy	2008		1		3	5	1	1143
FUNDACJA - POLSKI KOMITET PROMOCYJNY SZKOLNICTWA WYŻSZEGO I PRZEDSIĘBIORCZOŚCI	POLISH COUNCIL OF HIGHER EDUCATION AND ENTREPRENEURSHIP PROMOTION BOARD	2009		5	0	3	10	3	1144
TOWARZYSTWO INICJATYW NAUKOWYCH	Assocation of Scientific Initiatives	2009		5	http://www.tin.us.edu.pl/	3	10	3	1145
Polska Koalicja Pacjentów Onkologicznych	Polish Cancer Patient Coalition	2009		4	https://www.pkopo.pl https://www.facebook.com/KoalicjaPacjentow/	3	6	2	1146
Stowarzyszenie Magnolia	Magnolia Association	2009		4	www.stowarzyszenie-magnolia.org	3	10	2	1147
STOWARZYSZENIE ENERGII ODNAWIALNEJ I TECHNIK INFORMACYJNYCH	Association of Renewable Energy and Informational Technology	2009		5	0	3	5	1	1148
Fundacja Udaru Mózgu	Stroke Fundation	2009		4	http://www.fum.info.pl/	3	10	2	1149
NIEZALEŻNY INSTYTUT ODNAWIALNYCH ŹRÓDEŁ ENERGII (NIOZE)"	Independent Institute of Renewable Sources of Energy (NIOZE)	2009		5	0	3	5	1	1150
STOWARZYSZENIE STUDENTÓW I ABSOLWENTÓW MBA	Association of MBA Students and Graduates	2009		4	https://absolwencimba.pl/	3	10	3	1151
ŚWIATOWA FEDERACJA STUDENTÓW CHRZEŚCIJAN - PROGRAM WSCHODNIOEUROPEJSKI WORLD STUDENT CHRISTIAN FEDERATION - EASTERN EUROPE PROGRAM	World Student Christian Federation	2009		4	0	3	10	3	1152
Stowarzyszenie Fizjoterapia Polska	Association of Physiotherapy Poland	2009		2	https://fizjoterapeuci.org/ https://pl-pl.facebook.com/StowarzyszenieFizjoterapiaPolska	3	10	2	1153
FUNDACJA BADAŃ I ROZWOJU NAUKI	FOUNDATION FOR RESEARCH AND DEVELOPMENT	2009		5	https://fundacjabirn.pl/	3	6	3	1154
STOWARZYSZENIE STUDENTÓW POLSKA 2030 +	Association of Students Poland 2030+	2010		4	0	3	6	3	1155
Fundacja Rozwoju Edukacji i Szkolnictwa Wyższego	Foundation for Development of Education and Higher Education	2010		5	http://fundacja-edukacja.org.pl/	3	6	3	1156
FUNDACJA ECO POLSKA	Foundation Eco Poland	2010		4	http://ecopolska.org/start/	3	4	1	1157
Polskie Towarzystwo Żywienia Klinicznego	Polish Association of Clinical Nutrition	2010		1	http://ptżk.pl/	3	10	2	1158
OGÓLNOPOLSKIE STOWARZYSZENIE SZEFÓW WYDZIAŁÓW OCHRONY ŚRODOWISKA, ROLNICWA I LEŚNICTWA STAROSTW POWIATOWYCH	National Association Of Heads Of The Demapartments Of Environmental Protrction, Agriculture and Forestry Offices of the Districts	2010				3	4	1	1159
FUNDACJA ROZWOJU ENERGII ODNAWIALNEJ "BIOVOLT"	Foundation for the Development of Renewable Energy "Biovolt"	2010		5	0	3	5	1	1160
TU Zdrowie (Towarzystwo Ubezpieczeń Zdrowie)	Association of Health Assurance	2010		1	https://www.tuzdrowie.pl/	3	7	2	1161
POLSKIE TOWARZYSTWO MEDYCYNY ESTETYCZNEJ I ANTI-AGING	Polish Association for Aesthetic Medicine and Anti-Aging	2010		5	http://www.ptmeiaa.pl/	3	10	2	1162
Polskie Stowarzyszenie Farmaceutów Onkologicznych	Association of oncological pharmacists in Poland	2010		5	http://www.psfo.org/ https://www.facebook.com/psfoorg/	3	8	2	1163
STOWARZYSZENIE PROMOCJI ODNAWIALNYCH ŹRÓDEŁ ENERGII	Association for the Promotion of Renewable Sources of Energy	2010	2016	5	0	3	5	1	1164
Fundacja Pro Scientia Publica	Pro Scientia Publica Foundation	2010		5	http://www.proscientiapublica.pl/?page_id=8&lang=pl	3	6	3	1165
Fundacja Onkologiczna Alivia	Oncological foundation "Alivia"	2010		4	https://www.alivia.org.pl https://www.facebook.com/FundacjaAlivia/	3	10	2	1166
FUNDACJA BANKU OCHRONY ŚRODOWISKA	Foundation of the Bank for Environmental Protection	2010		4	https://www.fundacjabos.pl/o-nas/statut	3	4	1	1167
Stowarzyszenie Studenci dla Rzeczypospolitej	Association of Students for the Republic	2010		4	http://studencidlarp.pl/o-nas https://pl-pl.facebook.com/StudencidlaRP/	3	6	3	1168
Polska Federacja Pracodawców Prywatnych Ochrony Zdrowia	Polish federation of private employers in health care	2011		3	https://pfpoz.pl	3	6	2	1169
FUNDACJA ENERGETYKA BEZPIECZNA	Foundation Safe Energetics	2011		5	http://sebkrakow.pl	3	2	1	1170
FUNDACJA "TAK DLA ODNAWIALNYCH ŹRÓDEŁ ENERGII"	Foundation - "Yes to Renewable Sources of Energy"	2011		5	0	3	5	1	1171
Związek Pracodawców Forum Energetyki Odnawialnej (ZP FEO)	Employers' Union of the Renewable Energy Forum (ZP FEO)	2011		5	http://www.zpfeo.org.pl/o-nas	3	5	1	1172
STOWARZYSZENIE NA RZECZ EFEKTYWNOŚCI ENERGETYCZNEJ I ROZWOJU ODNAWIALNYCH ŹRÓDEŁ ENERGII "HELIOS"	Association for Energy Effectiveness and the Growth of Renewable Sources of Energy "Helios"	2011		1	www.stowarzyszeniehelios.org	3	5	1	1173
"STOWARZYSZENIE NA RZECZ OPTYMALIZACJI I ROZWOJU ODNAWIALNYCH ŹRÓDEŁ ENERGII"	Association for the Optimization and Development of Renewable Sources of Energy	2011		4	0	3	5	1	1174
Związek Pracodawców Aptecznych PharmaNET	Labor union of Pharmaceutical Employers PharmaNET	2011		2	https://www.pharmanet.org.pl/ https://www.facebook.com/ZPAPharmaNET/	3	8	2	1175
Ogólnopolskie Zrzeszenie Szpitali Akredytowanych	Polish association of accredited hospitals	2011		3	www.ozsa.pl	3	7	2	1176
Fundacja Rozwoju Nauki (FRN)	Science Development Foundation (FRN) !!! Focus on Polish-Lithuanian cooperation	2011		5	http://www.iss.org.pl/	3	10	3	1177
ZWIĄZEK PRACODAWCÓW DYSTRYBUCJI ENERGII	Union of Employers in the Energy Distribution Sector	2011		5	www.zpde.pl	3	2	1	1178
EUROPEJSKIE STOWARZYSZENIE STUDENTÓW AKTYWNYCH	European Association of Active Students	2011		4	0	3	6	3	1179
STOWARZYSZENIE "LIGA KONSUMENTÓW ENERGII"	Association "League of Consumers of Energy"	2011		4	https://www.facebook.com/Stowarzyszenie-Liga-Konsument%C3%B3w-Energii-327984463907974/	3	2	1	1180
POLSKA FEDERACJA SZPITALI	Polish Hospital Federation	2011		3	www.pfsz.org https://www.facebook.com/Polska-Federacja-Szpitali-PFSz-275513355793475/	3	7	2	1181
TOWARZYSTWO PRZYJACIÓŁ ENERGII ODNAWIALNEJ	Association of Friends of Renewable Energy	2011		4	https://www.facebook.com/odnawialni/	3	5	1	1182
Polskie Towarzystwo Podologiczne	Polish Podological Association	2011		5	https://www.ptp-podologia.pl	3	10	2	1183
FUNDACJA EUREKA IM. PROF. JERZEGO STELMACHA	THE EUREKA FOUNDATION OF THE NAME OF PROF. JERZ STELMACH	2012		5	http://www.fundacja-eureka.edu.pl/ https://pl-pl.facebook.com/Fundacja-Eureka-im-prof-Jerzego-Stelmacha-cuda-nauki-i-techniki-271818592938130/	3	10	3	1184
CENTRUM INICJATYW NAUKOWYCH I KULTURALNYCH PARNAS	Parnas Center of Scientific and Cultural Initiatives	2012		5	https://www.centrumparnas.com/	3	10	3	1185
PARLAMENT STUDENTÓW RZECZYPOSPOLITEJ POLSKIEJ	Student Parliament of the Republic of Poland	2012		4	https://psrp.org.pl/	3	6	3	1186
Stowarzyszenie Rozwoju Karier Doktorantów i Doktorów PolDoc	Association for the Career Development of PhD Students and Doctors PolDoc	2012		4	http://www.poldoc.pl https://pl-pl.facebook.com/PolDoc/	3	6	3	1187
Fundacja na rzecz Jakości Kształcenia	Foundation for the Quality of Education	2012		3	http://fjk.org.pl/pl https://www.facebook.com/fundacjajakosci/	3	6	3	1188
Narodowej Fundacji Snu	Polish Sleep Foundation	2012		4	https://www.nfs.org.pl	3	10	2	1189
STOWARZYSZENIE PROSUMENT-KLASTER ODNAWIALNYCH ŹRÓDEŁ ENERGII	Association - Prosumer Cluster of Renewable Sources of Energy	2012		1	http://prosumentklasteroze.pl/	3	5	1	1190
FUNDACJA ENERGII ALTERNATYWNEJ (FEA)	Foundation for Alternative Energy (FEA)	2012		4	http://fea.com.pl/kontakt.html	3	5	1	1191
Fundacja MY PACJENCI	Foundation "My pacjenci"	2012		4	https://www.mypacjenci.org www.facebook.com/FundacjaMyPacjenci	3	6	2	1192
Sto­warzysze­nie Kolegium Lekarzy Chirurgów	Association of Surgeons' College	2012		5	http://klch.pl/	3	10	2	1193
FUNDACJA BEZPIECZNA ENERGIA	Foundation Safe Energy	2013		4	http://www.fundacjabezpiecznaenergia.pl/pl/o-nas/	3	2	1	1194
Fundacja Rozwoju i Promocji Nauki	Foundation for the Development and Promotion of Science	2013		5	http://www.fripn.org/	3	6	3	1195
OGÓLNOPOLSKA FUNDACJA OCHRONY ŚRODOWISKA	Nationwide foundation for environmental protection	2013		4		3	4	1	1196
STOWARZYSZENIE INSTYTUT ROZWOJU ODNAWIALNYCH ŹRÓDEŁ ENERGII	Association - Institute for the Development of Renewable Sources of Energy	2013		1	https://www.facebook.com/instytutoze/	3	5	1	1197
FUNDACJA PROMOCJI ZDROWIA I ENERGII ODNAWIALNEJ "SOL VITAE"	Foundation for the Promotion of Health and Renewable Energy "SOL VITAE"	2013			0	3	5	1	1198
Polskie Stowarzyszenie Energetyki Fotowoltaicznej	Polish Association of Photovaltic Energy	2013		1	http://premiumsolar.pl/2013/06/polskie-stowarzyszenie-energetyki-fotowoltaicznej/	3	5	1	1199
FORUM ROZWOJU EFEKTYWNEJ ENERGII	Forum for the Development of Effective Energy	2013		1	https://forumfree.pl/	3	5	1	1200
Towarzystwo Inżynierii Medycznej	Association of Medical Engineers	2013		1	www.tim.szpital.gorlice.pl	3	10	2	1201
Stowarzyszenie Polskich Higienistek Stomatologicznych	Polish Association of female oral hygiene dentists	2013		5	www.sphs.eu	3	10	2	1202
STOWARZYSZENIE KLASTER ŚRODOWISKO I ENERGIA	Association - Cluster Environment and Energy	2013		1	http://srodowiskoienergia.blogspot.com/	3	4	1	1203
Polska Akademia Stomatologii Dziecięcej	Polish academy for children stomatology	2013		5	www.pasd.edu.pl https://www.facebook.com/pasd.edu/	3	10	2	1204
Ogólnopolska Koalicja Stowarzyszeń "BEZPIECZNA ENERGIA"	Nationwide Coalition of Associations "Safe Energy"	2013				3	2	1	1205
FUNDACJA NA RZECZ CZYSTEJ ENERGII	Foundation for Clean Energy	2013		1	http://fundacjaenergia.pl/	3	5	1	1206
FUNDACJA NA RZECZ ENERGII ODNAWIALNEJ I ŚRODOWISKA	Foundation for Renewable Energy and the Environment	2013		1	0	3	5	1	1207
FUNDACJA WSPIERANIA ROZWOJU I POZYSKIWANIA ENERGII ZE ŹRÓDEŁ ODNAWIALNYCH - RED CUBE ENERGY	Foundation to the Support the Development and Recovery of Energy from Renewable Sources - Red Cube Energy	2013			0	3	5	1	1208
STOWARZYSZENIE UROLOGII AKADEMICKIEJ	Association of Academic Urology	2013		5	http://sua.org.pl/ https://www.facebook.com/Stowarzyszenie-Urologii-Akademickiej-1840306636235097/?ref=nf	3	10	2	1209
Izba Gospodarcza Sprzedawców Polskiego Węgla	Industrial Chamber of Distributors of Polish Coal	2013		1	http://polski-wegiel.pl/kontakt/	3	1	1	1210
Stowarzyszenie "Dla dobra Pacjenta"	Association "Dla dobra Pacjenta"	2013		4	dla-dobra-pacjenta.blogspot.com	3	6	2	1211
POLSKA UNIA SZPITALI SPECJALISTYCZNYCH (konfederacja lewiatan)	Polish Union of Specialty Hospitals	2013		3	http://konfederacjalewiatan.pl/o_nas/czlonkowie/zwiazki_branzowe/polska-unia-szpitali-specjalistycznych	3	6	2	1212
Institut rozwoju skolnictwa wyzszego	Institute for the Development of Higher Education	2014		5	https://irsw.pl/o-nas/	3	6	3	1213
FUNDACJA 1 CZERWCA	Fundation "1 Czerwca"	2014		5	www.1czerwca.pl https://www.facebook.com/1czerwca/	3	6	2	1214
KLUB NAUKOWY FENIX"	Fenix Science Club	2014		5	https://www.facebook.com/KlubFenixWarszawa/	3	10	3	1215
Polskie Stowarzyszenie Chorych na Hashimoto	Polish Society of "Hashimoto" patients	2014		4	www.http://stowarzyszenie-hashimoto.pl/ https://www.facebook.com/stowarzyszenie.hashimoto/	3	10	2	1216
Polskie Towarzystwo Stomatologii Laserowej	Polish Society for Lasers in Dentistry	2014		5	http://www.ptsl.com.pl/ https://www.facebook.com/PolskieTowarzystwoStomatologiiLaserowej/	3	10	2	1217
Stowarzyszenie Doktorantów i Doktorów Prawa Podatkowego	Association of PhD Students and Doctors of Tax Law	2014		4	http://sdidpp.pl/ https://www.facebook.com/sdidpp/	3	10	3	1218
FUNDACJA INSTYTUT ROZWOJU SZKOLNICTWA WYŻSZEGO	Foundation Institute for the Development of Higher Education	2014		5	http://irsw.pl/	3	6	3	1219
STOWARZYSZENIE MAŁEJ ENERGETYKI WIATROWEJ	Small Wind Energy Association	2014		1	http://www.smew.org.pl/kontakt/	3	5	1	1220
STOWARZYSZENIE "ODNAWIALNE ŹRÓDŁA ENERGII - ENERGIA JUTRA"	Association "Renewable Sources of Energy - Energy Tomorrow"	2014			0	3	5	1	1221
Polskie Stowarzyszenie Higieny Stomatologicznej	Polish Association for dental hygiene	2014		5	http://pshs.pl/ https://www.facebook.com/pshspolskiestowarzyszeniehigienystomatologicznej/	3	9	2	1222
OGÓLNOPOLSKA IZBA GOSPODARCZA OCHRONY ŚRODOWISKA	Polish Chamber of Commerce for Environmental Protection	2014		1	http://oigos.pl/	3	4	1	1223
Polskie Stowarzyszenie Specjalistów Fizjoterapii	Polish association of physiotherapy specialists	2014		2	www.specjalistafizjoterapii.pl https://www.facebook.com/pssf1/	3	10	2	1224
POLSKI ALARM SMOGOWY	Polish Smog Alert	2015		4	https://www.polskialarmsmogowy.pl/	3	4	1	1225
STOWARZYSZENIE PRODUCENTÓW ENERGII Z ODPADÓW	Association of Producers of Energy from Waste	2015		1	http://www.speo.org.pl/	3	5	1	1226
Polska Fundacja Onkologii	Polish Oncology Foundation	2015		4	http://www.pfo.pink/	3	10	2	1227
FUNDACJA COPERNICUS NA RZECZ ROZWOJU BADAŃ NAUKOWYCH	Copernicus Foundation for the Development of Scientific Research	2015		5	0	3	6	3	1228
FUNDACJA PROWADZENIA BADAŃ NAUKOWYCH (FPBN)	Foundation for the Promotion of Scientific Research	2015		5	0	3	6	3	1229
Fundacja Rozwoju Studentów	Foundation for Student Development	2015		4	https://www.facebook.com/rozwojstudenta/	3	6	3	1230
Polskie Stowarzyszenie Socjoterapeutów i Trenerów (PSSiT)	Polish Association of Sociotherapists and Trainers	2015		5	http://pssit.pl/ https://pl-pl.facebook.com/Polskie-Stowarzyszenie-Socjoterapeut%C3%B3w-i-Trener%C3%B3w-1717799878454242/	3	10	2	1231
KRAJOWA REPREZENTACJA DOKTORANTÓW	National Representation of PhD Students	2015		4	http://krd.edu.pl/ https://www.facebook.com/KRDedupl/	3	6	3	1232
POLSKIE STOWARZYSZENIE ENERGETYKI SŁONECZNEJ	Polish Association of Solar Energy	2015		1	http://pses.eu/index.php?page=aktualnosci	3	5	1	1233
STOWARZYSZENIE PACJENT POLSKI	Assocition "Polish Patient"	2015		4	http://www.pacjent-polski.pl/index https://www.facebook.com/Pacjent.Polski	3	6	2	1234
FUNDACJA NA RZECZ POLSKIEGO SZKOLNICTWA WYŻSZEGO "EGG-FOUNDATION FOR ACADEMIC DEVELOPMENT"	Foundation for Polish Higher Education - Egg-Foundation for Academic Development	2015		3	https://www.facebook.com/EGGFoundation/	3	6	3	1235
Fundacja ProNauki	Pro-Science Foundation	2015		5	http://www.pronauka.org	3	6	3	1236
Fundacja Rak Prostaty	Prostate Cancer Foundation	2015		4	http://fundacja.rak-prostaty.pl/	3	10	2	1237
FUNDACJA "Rozwój TAK - Odkrywki NIE"	FOUNDATION "Development YES- Open-Pit Mines NO"	2015		4	https://rozwojtak-odkrywkinie.pl/en/contact	3	4	1	1238
STOWARZYSZENIE PRODUCENTÓW ENERGII Z ODPADÓW	Association of the Energy From Waste Producers	2015		1	http://www.speo.org.pl/kontakt.html	3	5	1	1239
Stowarzyszenie Czysta Energia Odnawialna	Association of Clean Renewable Energy	2015		1	sceo.info/	3	5	1	1240
FUNDACJA INSTYTUT ZRÓWNOWAŻONEJ ENERGETYKI	Foundation Institute for Sustainable Energy	2015		4	http://www.ize.org.pl/	3	4	1	1241
STOWARZYSZENIE KLASTER ENERGII I ŚRODOWISKA	Association - Cluster for Energy and the Environment	2015			0	3	4	1	1242
Stowarzyszenie Branży Fotowoltaicznej – Polska PV	Photovoltaic Industry Association - Poland PV	2015		1	http://polskapv.pl/	3	5	1	1243
Polskie Towarzystwo Komunikacji Medycznej	Polish Association of Communicational Medicine	2015		5	www.komunikacjamedyczna.pl https://www.facebook.com/KomunikacjaWOpieceMedycznej/	3	6	2	1244
POLSKIE TOWARZYSTWO MEDYCYNY PERSONALIZOWANEJ	Polish Association of personalized Medicine	2015		5	pkmp.org.pl	3	10	2	1245
Międzynarodowe Stowarzyszenie Medycyny Komplementarnej	International Association of Complementary Medicine	2015		4	https://www.akademiamedycynykomplementarnej.pl/kategorie/stowarzyszenie	3	10	2	1246
POLSKIE TOWARZYSTWO UROGINEKOLOGICZNE	Polish Society for Urogynaecology	2015		5	https://www.ptug.pl/ https://www.facebook.com/Polskie.Towarzystwo.Uroginekologiczne/	3	10	2	1247
FUNDACJA INICJATYW BEZPIECZEŃŚTWO - ROZWÓJ - ENERGIA	Foundation of initiatives - Security - Development - Energy	2015		1	https://fibre.org.pl/o-nas/	3	2	1	1248
INICJATYWA DLA ŚRODOWISKA, ENERGII I ELEKTROMOBILNOŚCI	Initiative For Environment,Energy and Electomobility	2016		1	http://isee.org.pl/	3	5	1	1249
FUNDACJA ŚWIADOMI KLIMATU	Foundation Conscious of the Climate	2016			http://swiadomiklimatu.pl	3	4	1	1250
FUNDACJA "INSTYTUT ROZWOJU INNOWACYJNEJ ENERGETYKI"	Foundaion "Institute for development of innovative energy"	2016		1	http://www.irie.pl/	3	5	1	1251
OGÓLNOPOLSKIE ZRZESZENIE PUBLICZNYCH CENTRÓW I INSTYTUTÓW ONKOLOGICZNYCH	Polish association of public centers and institutes for oncology	2016		3	www.sieconkologiczna.pl/	3	10	2	1252
Ogólnopolski Związek Pracodawców Szpitali Powiatowych	Polish union of regional employers in hospitals	2016		3	www.ozpsp.pl	3	6	2	1253
STOWARZYSZENIE POLSKA IZBA ODNAWIALNYCH ŹRÓDEŁ ENERGII I EFEKTYWNEJ ENERGETYKI	Association - Polish Chamber of Renewable Energy and Effective Energy Production	2016		1	0	3	5	1	1254
POLSKIE TOWARZYSTWO STUDENTÓW FARMACJI	Polish Association of Pharmacy Students	2016		4	http://ptsf.pl/	3	10	3	1255
OGÓLNOPOLSKIE STOWARZYSZENIE DYSTRYBUTORÓW NIEZALEŻNYCH ENERGII ELEKTRYCZNEJ	All-Polish Association of Independent Electricity Distributors	2016		1		3	2	1	1256
FUNDACJA ENERGII ODNAWIALNEJ SOLARIS INDUSTRIA	Foundation for Renewable Energy from the Solar Industry	2016		1	solarisindustria.pl	3	5	1	1257
STOWARZYSZENIE POLSKA IZBA MAGAZYNOWANIA ENERGII	The Polish Chamber of Energy Storage	2016		1	http://www.pime.pl/about_us	3	2	1	1258
Polski Klaster Rozwoju Energii	Polish Cluster for Energy Development	2016		1	www.pkre.pl	3	5	1	1259
OGÓLNOPOLSKIE STOWARZYSZENIE DYSTRYBUTORÓW NIEZALEŻNYCH ENERGII ELEKTRYCZNEJ	All-Polish Association of Distributors of Independenct Electrical Energy	2016		1	www.osdnee.pl	3	2	1	1260
Polskie Towarzystwo Chińskiej Medycyny i Akupunktury	Polish Association of Chinese Medicine and Accupuncture	2016		5	http://ptcma.pl/	3	10	2	1261
Polskie Towarzystwo Koordynowanej Ochrony Zdrowia	Polish Association of Managed Care (health care managers	2016		3	http://ptkoz.org/ https://www.facebook.com/Polskie-Towarzystwo-Koordynowanej-Ochrony-Zdrowia-1803021316628140/	3	6	2	1262
STOWARZYSZENIE POLSKA IZBA MAGAZYNOWANIA ENERGII"	Association - Polish Chamber of Energy Storage	2016		1	www.pime.pl	3	5	1	1263
STOWARZYSZENIE NAUKOWE DOKTORANTÓW I STUDENTÓW	THE SCIENTIFIC ASSOCIATION OF PHD STUDENTS AND STUDENTS	2016		4	0	3	6	3	1264
MIĘDZYNARODOWE KOLEGIUM CHIRURGÓW - SEKCJA POLSKA	International College of Surgeons - Polish Section	2016		5	0	3	10	2	1265
FORUM ENERGII	Energy Forum	2016		4	http://forum-energii.eu/pl/o-nas.html	3	5	1	1266
Stowarzyszenie Lekarzy Rehabilitacji	Association of polish rehabiliation physicians	2016		5	http://www.slr.org.pl/ https://www.facebook.com/Stowarzyszenie-Lekarzy-Rehabilitacji-813469178758522/	3	10	2	1267
STOWARZYSZENIE ENERGETYKA I EFEKTYWNOŚĆ ENERGETYCZNA	Association Energy and Energy Efficiency	2016		1		3	2	1	1268
POLSKIE TOWARZYSTWO RATOWNIKÓW MEDYCZNYCH	Polish association for paramedics	2017		5	www.ratmed.org https://www.facebook.com/PolskieTowarzystwoRatownikowMedycznych/	3	10	2	1269
STOWARZYSZENIE KRZEWIENIA ODNAWIALNYCH ŹRÓDEŁ ENERGII I ELEKTROMOBILNOŚCI "SKOZE"	Association of Renewable Energy Storage and Electrical Mobility "SKOZE"	2017		1	0	3	5	1	1270
POLSKA IZBA MAŁEJ ENERGETYKI ODNAWIALNEJ	Polish Chamber of Small Renewable Energy	2017		1	http://pimeo.org.pl	3	5	1	1271
towarzystwo lekarzy medycyny zintegrowanej	Polish Association of Integrative Medicine Doctors	2017		5	https://tlmz.pl	3	10	2	1272
STOWARZYSZENIE STUDIA NA HORYZONCIE	ASSOCIATION STUDY ON THE HORIZON	2017		4	https://www.studianahoryzoncie.pl/ https://www.facebook.com/studianahoryzont/	3	6	3	1273
FUNDACJA NA RZECZ ENERGII ODNAWIALNEJ	Foundation for Renewable Energy	2017		1	0	3	5	1	1274
Towarzystwa Otorynolaryngologów, Foniatrów i Audiologów Polskich	Society of Polish Otorhinolaryngologists, Phoniatrists and Audiologists	2017		5	www.tofap.pl	3	10	2	1275
FUNDACJA ROZWOJU ODNAWIALNYCH ŹRÓDEŁ ENERGII	Foundation for the Development of Renewable Sources of Energy	2017			https://www.facebook.com/Fundacja-Rozwoju-Odnawialnych-Źródeł-Energii-336133033533578/	3	5	1	1276
POLSKA UNIA ORGANIZACJI PACJENTÓW "OBYWATELE DLA ZDROWIA"	Polish Union of Organization of Patients "Citizens for Health"	2017		4	www.obywateledlazdrowia.pl https://pl-pl.facebook.com/OBYWATELEZDROWIA/	3	6	2	1277
ZWIĄZEK PRZEDSIĘBIORCÓW I PRACODAWCÓW SEKTORA ENERGII	Union of Entrepreneurs and Employers from the Energy Sector	2017		5	http://zpp.net.pl/zwiazek-przedsiebiorcow-i-pracodawcow-sektora-energii-dolaczyl-do-zpp/	3	5	1	1278
Stowarzyszenie Nowoczesnej Stomatologii	Association of new stomatology	2018		5	www.stowarzyszenienowoczesnejstomatologii.pl	3	10	2	1279
FUNDACJA NA RZECZ PROFESJONALNEGO WYKONYWANIA ODNAWIALNYCH ŹRÓDEŁ ENERGII EKOPRO	Foundation for the Professional Excercise of Renewable Sources of Energy - EKOPRO	2018			0	3	5	1	1280
Związek Aptekarzy Pracodawców Polskich Aptek	Labor Union of polish pharmacists and pharmacies	2018		2	http://aptekarze.org.pl/ https://www.facebook.com/Zwi%C4%85zek-Aptekarzy-Pracodawc%C3%B3w-Polskich-Aptek-218247505362948/	3	8	2	1281
STOWARZYSZENIE "ŚWIADOMY PACJENT"	Association "Conscious Patient"	2018		4	0	3	6	2	1282
Inštitut za elektrogospodarstvo in elektroindustrijo (Milan Vidmar)	Institute for Electricity and Electricity	1948		1	/	4	2	1	1283
Društvo matematikov, fizikov in astronomov Slovenije	Society of Mathematicians, Physicists and Astronomers of Slovenia	1949		5	http://www.dmfa.si/	4	12	3	1284
Združenje hematologov Slovenije	Association of Hematologists of Slovenia	1964		5	http://www.hematologija.org/kontakt.php	4	10	2	1285
SLOVENSKO SOCIOLOŠKO DRUŠTVO	SLOVENE SOCIOLOGICAL ASSOCIATION	1965		4	https://www.sociolosko-drustvo.si	4	12	3	1286
SLOVENSKO POLITOLOŠKO DRUŠTVO	SLOVENIAN POLITICAL SCIENCE SOCIETY	1968		4	http://www.spod.si/sl/o_drustvu/osnovni_podatki	4	12	3	1287
ZVEZA DRUŠTEV CIVILNIH INVALIDOV VOJN SLOVENIJE	FEDERATION OF SOCIETIES OF THE MILITARY DISABLED PERSONS OF SLOVENIA	1970		4	http://www.zdcivs-zveza.si/	4	10	2	1288
Združenje multiple skleroze Slovenije	Multiple Sclerosis Association of Slovenia	1973		5	http://www.zdruzenje-ms.si/	4	10	2	1289
ZVEZA DRUŠTEV - SLOVENSKO ZDRAVNIŠKO DRUŠTVO	Federation of the Slovenian medical society	1974		3	http://www.szd.si/o-drustvu/predstavitev-drustva/	4	6	2	1290
ZVEZA SOŽITJE - ZVEZA DRUŠTEV ZA POMOČ OSEBAM Z MOTNJAMI V DUŠEVNEM RAZVOJU SLOVENIJE	FEDERATION OF SOCIETIES FOR ASSISTANCE TO PERSONS WITH DISABILITIES IN MENTAL DEVELOPMENT OF SLOVENIA	1975		3	http://www.zveza-sozitje.si/	4	10	2	1291
Društvo distrofikov Slovenije	Society of Dystrophies of Slovenia	1975		4	http://www.drustvo-distrofikov.si/	4	10	2	1292
ZVEZA DRUŠTEV SLEPIH IN SLABOVIDNIH SLOVENIJE	FEDERAION OF SOCIETIES OF BLIND AND VISUALLY IMPAIRED OF SLOVENIA	1976		4		4	10	2	1293
ŠTUDENTSKA ORGANIZACIJA UNIVERZE V LJUBLJANI	STUDENT ORGANIZATION OF THE UNIVERSITY OF LJUBLJANA	1976		4	https://www.sou-lj.si/sl	4	11	3	1294
ZVEZA SVOBODNIH SINDIKATOV SLOVENIJE	FEDERATION OF FREE TRADE UNIONS OF SLOVENIA	1976		2	https://www.zsss.si/podrocja-dela/izobrazevanje/	4	11	3	1295
DRUŠTVO ZA ANTIČNE IN HUMANISTIČNE ŠTUDIJE SLOVENIJE	SOCIETY FOR ANTIC AND HUMANISTIC STUDIES OF SLOVENIA	1976		5	http://www.dahs.si/	4	12	3	1296
ZBORNICA ZDRAVSTVENE IN BABIŠKE NEGE SLOVENIJE - ZVEZA STROKOVNIH DRUŠTEV MEDICINSKIH SESTER, BABIC IN ZDRAVSTVENIH TEHNIKOV SLOVENIJE	CHAMBER OF HEALTH AND NURSING CARE OF SLOVENIA - FEDERATION OF PROFESSIONAL SOCIETIES OF NURSES, MIDWIFERY AND MEDICAL TECHNICS OF SLOVENIA	1976		3	https://www.zbornica-zveza.si/	4	6	2	1297
ŠTUDENTSKA SEKCIJA DRUŠTVA ZA MARKETING SLOVENIJE	STUDENT SECTION OF SOCIETY FOR MARKETING SLOVENIA	1976		4	http://www.ssdms.si/	4	12	3	1298
DRUŠTVO SPECIALNIH IN REHABILITACIJSKIH PEDAGOGOV SLOVENIJE	SOCIETY OF SPECIAL AND REHABILITATION PEDAGOGES OF SLOVENIA	1976		5	https://www.drustvo-srp.si/	4	10	2	1299
Društvo psihologov Slovenije	Slovenian Psychologists Association	1976		5	http://www.dps.si/	4	10	2	1300
Zveza društev diabetikov Slovenije	Federation of Diabetes Associations of Slovenia	1976		4	https://www.diabetes-zveza.si/	4	10	2	1301
SLAVISTIČNO DRUŠTVO SLOVENIJE	SLAVISTIC SOCIETY OF SLOVENIA	1976		5	http://641.gvs.arnes.si/programsds.html	4	12	3	1302
Slovensko genetsko društvo	Slovenian Genetic Society	1977		5	http://www.sgd.si/	4	10	2	1303
SLOVENSKO DRUŠTVO INFORMATIKA	SLOVENE ASSOCIATION INFORMATICS	1977		5	https://www.drustvo-informatika.si	4	12	3	1304
ZVEZA DRUŠTEV ŠPORTNIH PEDAGOGOV SLOVENIJE	FEDERATION OF SPORT TEACHER ASSOCIATIONS OF SLOVENIA	1978		5	http://www.zdsps.si	4	12	3	1305
DRUŠTVO ZNANSTVENIH IN TEHNIČNIH PREVAJALCEV SLOVENIJE	SOCIETY OF SCIENTIFIC AND TECHNICAL TRANSLATORS OF SLOVENIA	1978		5	http://dztps.si/sl/domov	4	12	3	1306
Slovensko fiziološko društvo	Slovenian Physiological Society	1978		5	http://lnmcp.mf.uni-lj.si/sfd/	4	10	2	1307
DRUŠTVO RADIOLOŠKIH INŽENIRJEV SLOVENIJE	SOCIETY OF RADIOLOGICAL ENGINEER'S OF SLOVENIA	1978		5	http://radioloski-inzenirji.si/	4	10	2	1308
DRUŠTVO ZOBOZDRAVSTVENIH DELAVCEV SLOVENIJE	SOCIETY OF DENTIST WORKERS OF SLOVENIA	1978		2	http://www.zobozdrav-vestn.si/index.php?option=com_frontpage&Itemid=1	4	6	2	1309
STATISTIČNO DRUŠTVO SLOVENIJE	SLOVENE STATISTICAL ASSOCIATION	1978		5	https://www.stat-d.si	4	12	3	1310
ZNANSTVENO DRUŠTVO ZA ZGODOVINO ZDRAVSTVENE KULTURE SLOVENIJE	SCIENTIFIC SOCIETY FOR HISTORY OF HEALTHCULTURE OF SLOVENIA	1978		4	/	4	6	2	1311
Društvo očesnih optikov Slovenije	Slovenian Association of Eye Opticians	1979		5	https://doosslovenija.wixsite.com/home	4	10	2	1312
Društvo hemofilikov Slovenije	Slovenian society of Hemophilia	1980		4	http://www.drustvo-hemofilikov.si/	4	10	2	1313
Zveza paraplegikov Slovenije	Slovenian Paraplegic Association	1980		3	https://www.zveza-paraplegikov.si/	4	10	2	1314
ZVEZA BIBLIOTEKARSKIH DRUŠTEV SLOVENIJE	FEDERATION OF LIBRARIAN SOCIETIES OF SLOVENIA	1981		5	http://www.zbds-zveza.si/	4	11	3	1315
SLOVENSKO DRUŠTVO ZA SONČNO ENERGIJO-SLOSE	Slovenian association for solar energy - SLOSE	1982		1	/	4	5	1	1316
ZDRUŽENJE ZDRAVSTVENIH ZAVODOV SLOVENIJE	ASSOCIATION OF HEALTH INSTITUTIONS OF SLOVENIA	1983		3	https://zdrzz.si/	4	6	2	1317
Sonček – Zveza društev za cerebralno paralizo Slovenije	Sonček - Association of societies for cerebral paralysis of Slovenia	1983		3	https://www.soncek.org/o-soncku/	4	10	2	1318
Združenje medicine dela, prometa in športa	Association of Occupational, Traffic and Sports Medicine	1983	2002	5	https://www.zmdps.si/	4	6	2	1319
Zveza zgodovinskih društev Slovenije	Association of Historical Societies of Slovenia	1983		5	http://www.ff.uni-lj.si/drustva/zzds/	4	12	3	1320
Društvo za fenilketonurijo Slovenije	Society for the phenylketonuria of Slovenia	1984		5	http://www.pku.si/	4	10	2	1321
DRUŠTVO REVMATIKOV SLOVENIJE	Society of rheumatics of Slovenia	1984		5	http://www.revmatiki.si/	4	10	2	1322
Zveza slovenskih društev za boj proti raku	Federation of Slovenian Societies for the Fight against Cancer	1985		3	http://www.protiraku.si/	4	9	2	1323
UTRIP - Društvo srčnih bolnikov s spodbujevalnikom	UTRIP - Society of Cardiac Patients	1985		4	http://www.drustvo-utrip.si/	4	10	2	1324
ZVEZA GEOGRAFOV SLOVENIJE	SLOVENE GEOGRAPHS FEDERATION	1986		5	http://zgs.zrc-sazu.si	4	12	3	1325
Društvo onkoloških bolnikov Slovenije	Society of Oncology Patients of Slovenia	1986		4	http://www.onkologija.org/	4	10	2	1326
SLOVENSKO DRUŠTVO PEDAGOGOV	SLOVENE ASSOCIATIO OF TEACHERS	1987		5	http://www2.arnes.si/~dpedag/kontakt.html	4	12	3	1327
Društvo na srcu operiranih Slovenije	Slovenian society of at the heart operated	1987		4	https://www.drustvo-nsos.si/	4	10	2	1328
VILKO MAZI - Društvo za pomoč osebam z govornimi motnjami	VILKO MAZI - Society for helping people with speech disorders	1987		4	http://www.drustvo-vilko-mazi.si/	4	10	2	1329
DRUŠTVO MLADIH RAZISKOVALCEV SLOVENIJE	Society of Young Slovenian Researchers	1988	2016	5		4	12	3	1330
ZVEZA DRUŠTEV LASTNIKOV IN GRADITELJEV MALIH HIDROELEKTRARN SLOVENIJE	Federation of the Slovenian small hydropower associations	1988		1	http://www.zdmhe.si/si/	4	5	1	1331
Ustanova za pomoč otroku z rakom	Foundation for Child Care Facility with Cancer	1988		4	http://ustanova-otrok-rak.si/o-nas/	4	10	2	1332
Združenje internistov Slovenije	Slovenian Association of Internists	1988		5	http://www.zis-szd.si/	4	10	2	1333
Združenje za žilne bolezni	Association for vascular diseases	1989		5	http://www.szd.si/sekcije-in-zdruzenja/interna-medicina/zdruzenje-za-zilne-bolezni/	4	10	2	1334
Društvo Altra - Odbor za novosti v duševnem zdravju	Society Altra - Committee for Mental Health News	1990		4	http://www.altra.si/sl/	4	10	2	1335
Društvo Trepetlika	Trepetlika Society	1990		4	http://www.trepetlika.si/	4	10	2	1336
Sindikat kovinske in elektroindustrije Slovenije SKEI	Trade Union of Metal and Electrical Industry of Slovenia	1990		2	https://skei.si/	4	2	1	1337
SINDIKAT VZGOJE, IZOBRAŽEVANJA IN ZNANOSTI SLOVENIJE - SVIZ, ZAVOD RS ZA ŠOLSTVO	TRADE UNION OF EDUCATION AND SCIENCE OF SLOVENIA (SVIZ)	1990		2	https://www.sviz.si	4	11	3	1338
Zveza društev ledvičnih bolnikov Slovenije	Federation of Societies of kidney Patients of Slovenia	1990		4	https://zdlbs.si/	4	10	2	1339
Združenje bolnikov s cerebrovaskularno boleznijo Slovenije	Association of patients with cerebrovascular disease in Slovenia	1990		4	https://www.zdruzenjecvb.com/	4	10	2	1340
SINDIKAT ZDRAVSTVA IN SOCIALNEGA VARSTVA SLOVENIJE	UNION OF HEALTH CARE AND SOCIAL PROTECTION OF SLOVENIA	1990		2	http://www.sindikat-zsvs.si/o-sindikatu/predstavitev-sindikata-zsvs/?zsid=2311037ba519c70	4	6	2	1341
Društvo Liga proti epilepsiji Slovenije	Slovenian society League against Epilepsy	1990		4	http://www.epilepsija.org/	4	10	2	1342
Društvo jedrskih strokovnjakov Slovenije	Nuclear Society of Slovenia	1991		4		4	3	1	1343
SLOVENSKO DRUŠTVO ZA MEDNARODNE ODNOSE	SLOVENE ASSOCIATION FOR INTERNATIONAL RELATIONS	1991		4	http://www.sdmo-drustvo.si	4	12	3	1344
STROKOVNO ZDRUŽENJE FIZIOTERAPEVTOV SLOVENIJE	PROFESSIONAL ASSOCIATION OF PHYSIOTHERAPAPTS OF SLOVENIA	1991		5	https://www.physio.si/	4	10	2	1345
FLORENCE SINDIKAT MEDICINSKIH SESTER	FLORENCE - UNION OF NURSES	1991		2	http://sindikat-pergam.si/predstavitev/	4	6	2	1346
ŠTUDENTSKA SEKCIJA SLOVENSKEGA DRUŠTVA ZA ODNOSE Z JAVNOSTMI	STUDENT SECTION OF SLOVENIAN SOCIETY FOR PUBLIC RELATIONS	1991		4	http://ssprss.si/ssprss/	4	12	3	1347
Društvo za zdravje srca in ožilja Slovenije	Society for Cardiovascular Health of Slovenia	1991		4	http://zasrce.si/	4	10	2	1348
Slovensko združenje za intenzivno medicino	Slovenian Association for Intensive Care	1992		5	https://www.szim.si/	4	10	2	1349
Slovensko društvo za alternativne vire energije, ISES-SLO	Slovenian Society for Alternative Energy, ISES-SLO	1992		1	http://www.ises.org/	4	5	1	1350
SLOVENSKO ORTODONTSKO DRUŠTVO	Slovenian orthodonic society	1992		5	http://ortodontija-drustvo.si/	4	10	2	1351
FIDES, SINDIKAT ZDRAVNIKOV IN ZOBOZDRAVNIKOV SLOVENIJE	FIDES, SLOVENIAN HEALTH AND DENTISTRY MEDICINE UNION	1992		2	https://sindikatfides.si/	4	6	2	1352
ALFA DRUŠTVO JEDRSKIH STROKOVNJAKOV SLOVENIJE	Alfa, Slovenian association of nuclear experts	1992		4	http://www.djs.si	4	3	1	1353
Slovenski e-forum, Društvo za energetsko ekonomiko in ekologijo	Slovenian e-forum, Society for Energy Economics and Ecology	1992	2017	4	http://www.minvo.si/index.php?option=com_content&view=article&id=132%3Aslovenski-e-forum&catid=22%3Anvo-90-135&Itemid=4	4	4	1	1354
DRUŠTVO ZA PROMOCIJO IN VZGOJO ZA ZDRAVJE SLOVENIJE	SOCIETY FOR PROMOTION AND EDUCATION OF HEALTH OF SLOVENIA	1992		4	http://www.drustvo-pvzs.si/index_files/Page266.htm	4	6	2	1355
SLOVENSKO ZDRUŽENJE ELEKTROENERGETIKOV CIGRE - CIRED	Slovenian association of electro energetics CIGRÉ-CIRED	1992		1	https://www.cigre-cired.si	4	2	1	1356
Zbornica laboratorijske medicine Slovenije	Chamber of Laboratory Medicine of Slovenia	1992		3	http://www.zlms.si/si	4	6	2	1357
Slovensko društvo za umetno inteligenco	Slovenian Artificial Intelligence Society	1992		5	http://slais.ijs.si/	4	11	3	1358
DRUŠTVO SLOVENSKI NACIONALNI KOMITE SVETOVNEGA ENERGETSKEGA SVETA	Association of the slovenian national committee of the world energy council	1992	2011	4	http://www.snk-wec.si	4	2	1	1359
Društvo pljučnih in alergijskih bolnikov Slovenije	Society of Pulmonary and Allergic Patients of Slovenia	1992		4	http://www.dpbs.si/	4	10	2	1360
SLOVENSKO DRUŠTVO ZA ANGLEŠKE ŠTUDIJE	SLOVENE ASSOCIATION FOR ENGLISH STUDIES	1993		5	http://sdas.splet.arnes.si	4	12	3	1361
Združenje za nuklearno medicino	Nuclear Medicine Association	1993		5	/	4	10	2	1362
SINDIKAT DELAVCEV DEJAVNOSTI ENERGETIKE SLOVENIJE	Trade union of workers in the energy sector of Slovenia	1993		2	http://www.sindikat-sde.si	4	2	1	1363
SINDIKAT DELAVCEV V VZGOJNI, IZOBRAŽEVALNI IN RAZISKOVALNI DEJAVNOSTI	TRADE UNION OF WORKERS IN EDUCATIONAL, EDUCATIONAL AND RESEARCH ACTIVITIES	1993		2	http://www.sindikat-vir.si/	4	11	3	1364
Združenje kardiologov Slovenije	Slovenian cardiologists association	1993		5	/	4	10	2	1365
Vitra center za uravnotežen razvoj	Vitra Center for Balanced Development	1993		4	http://www.vitra.si/index_datoteke/Page650.htm	4	4	1	1366
SINDIKAT ZDRAVSTVENE DEJAVNOSTI SLOVENIJE	UNION OF THE HEALTH CARE ACTIVITY OF SLOVENIA	1993		2		4	6	2	1367
ŠTUDENTSKA ORGANIZACIJA MANAGEMENT GROUP	STUDENT ORGNIZATION MANAGEMENT GROUP	1994		4	http://management-group.si	4	12	3	1368
SLOVENSKO KOMUNIKOLOŠKO DRUŠTVO	SLOVENIAN COMMUNICATION SOCIETY	1994		4	http://www.kom-drustvo.si/o-drustvu	4	12	3	1369
Slovensko društvo za hidravlične raziskave	Slovenian Society for Hydraulic Research	1994		1	/	4	5	1	1370
STROKOVNO ZDRUŽENJE ZASEBNIH ZDRAVNIKOV IN ZOBOZDRAVNIKOV SLOVENIJE	PROFESSIONAL ASSOCIATION OF PRIVATE DOCTORS AND DENTISTS OF SLOVENIA	1994		5	https://zdravniki-zobozdravniki.net/	4	6	2	1371
Ozara Slovenija, Nacionalno združenje za kakovost življenja	Ozara Slovenia, National Association for Quality of Life	1994		4	http://www.ozara.org/o-nas/predstavitev/	4	9	2	1372
DRUŠTVO ZA POMOČ OSEBAM Z MOTNJO V DUŠEVNEM RAZVOJU - BARKA	ASSOCIATION FOR ASSISTANCE TO PERSONS WITH DISABILITIES IN MENTAL DEVELOPMENT - BARKA	1994		4	http://nvozdravje.si/drustvo-za-pomoc-osebam-z-motnjo-v-dusevnem-razvoju-barka/	4	10	2	1373
Slovensko združenje za klinično kemijo in laboratorijsko medicino	Slovenian Association for Clinical Chemistry and Laboratory Medicine	1994		5	http://www.szkklm.si/si/vsebina/zdruzenje/o-nas-36	4	10	2	1374
Umanotera, Slovenska fundacija za trajnostni razvoj	Umanotera, Slovenian Foundation for Sustainable Development	1994		4	https://www.umanotera.org/	4	4	1	1375
SINDIKAT DELAVCEV V ZDRAVSTVENI NEGI SLOVENIJE	UNION OF SLOVENIAN HEALTH CARE WORKERS	1994		2	http://www.sdzns.si/o-nas/	4	6	2	1376
DRUŠTVO SLOVENSKI NACIONALNI NAFTNO - PLINSKI KOMITE SVETOVNEGA NAFTNO - PLINSKEGA SVETA	Slovenian national oil -gas committee of the world oil-gas council	1994		1	http://www.snnk-wpc.si/default.asp?FolderId=45	4	1	1	1377
Ustanova Avicena - Mednarodna fundacija za rekonstruktivno kirurgijo	Avicena Foundation - International Foundation for Reconstructive Surgery	1995		5	/	4	10	2	1378
DRUŠTVO MLADA AKADEMIJA	YOUNG ACADEMY ASSOCIATION	1995		5	http://www.mladaakademija.si	4	12	3	1379
BEST - Združenje študentov tehnologije in naravoslovja	BEST - Association of Students of Technology and Science	1995		4	http://www.bestljubljana.si/	4	12	3	1380
DRUŠTVO ZA POMOČ OTROKOM S PRESNOVNIMI MOTNJAMI	ASSOCIATION FOR ASSISTANCE TO CHILDREN'S WITH ADVISORY DISEASES	1995		4	http://www.sladkorcki.si/o_drustvu.php	4	10	2	1381
SLOVENSKO DRUŠTVO HOSPIC	SLOVENIAN SOCIETY HOSPIC	1995		4	http://www.hospic.si/	4	10	2	1382
DRUŠTVO ŠTUDENTSKI KULTURNI CENTER	STUDENT CULTURAL CENTER ASSOCIATION	1995		4	https://europa.eu/youth/volunteering/organisation/949509139_sl	4	12	3	1383
DRUŠTVO SLOVENSKIH KARDIOKIRURGOV	ASSOCIATION OF SLOVENE CARDIAC SURGEONS	1995		5	http://kardiokirurgi.net/	4	10	2	1384
Društvo ženska svetovalnica (pomoč pri motnjah hranjenja)	Society Women's Advice Center (help with eating disorders)	1995		4	http://www.drustvo-zenska-svetovalnica.si/prostovoljstvo-v-zs	4	10	2	1385
Slovensko združenje za urgentno medicino	Slovenian society for emergency medicine	1995		5	http://www.szum.si/	4	6	2	1386
ZDRUŽENJE UNIVERZITETNIH IZOBRAŽENK SLOVENIJE	ASSOCIATION OF UNIVERSITY EDUCATORS OF SLOVENIA	1995		5	http://www2.arnes.si/~hpavli/zuis/zdruzenje.htm	4	12	3	1387
ZVEZA ŠTUDENTSKIH KLUBOV SLOVENIJE	FEREDRATION OF SLOVENIAN STUDENTS CLUBS	1995		4	https://skis-zveza.si	4	11	3	1388
Ustanova - Za življenje brez odvisnosti	Foundation For a life without addiction	1996		4	/	4	9	2	1389
GOSPODARSKO INTERESNO ZDRUŽENJE DISTRIBUCIJE ELEKTRIČNE ENERGIJE	Economic interest association of electricity distribution	1996		1	http://www.giz-dee.si	4	2	1	1390
ZVEZA STROJNIH INŽENIRJEV SLOVENIJE	SLOVENE ENGINEERS FEDERATION	1996		5	http://www.zveza-zsis.si/o-zsis/	4	12	3	1391
LEKTORSKO DRUŠTVO SLOVENIJE	PROOFREADING ASSOCIATION OF SLOVENIA	1996		5	http://www.lektorsko-drustvo.si/nasa-zgodba	4	12	3	1392
DRUŠTVO ŠTUDENTOV PSIHOLOGIJE SLOVENIJE	SOCIETY OF PSYCHOLOGY OF SLOVENIA	1996		4	http://www.dsps.si/	4	12	3	1393
Društvo bolnikov s krvnimi boleznimi	Society of Patients with Blood Diseases	1996		4	http://www.drustvo-bkb.si/	4	10	2	1394
Slovensko nefrološko društvo	Slovenian nephrological society	1996		5	http://www.nephro-slovenia.si/	4	10	2	1395
Društvo obolelih zaradi azbesta (OZA)	Association of asbestos-related diseases (OZA)	1996		4	http://drustvo-oza.si/	4	10	2	1396
Ustanova Mali vitez - Fundacija za pomoč mladim ozdravljenim od raka	The Little Knight Foundation - Foundation for Helping Young Healed of Cancer	1996		4	http://www.ustanova-malivitez.si/	4	10	2	1397
DRUŠTVO EKONOMISTOV V ZDRAVSTVU	SOCIETY OF ECONOMISTS IN HEALTH CARE	1996			http://www.devz.si/	4	6	2	1398
STROKOVNO ZDRUŽENJE NUTRICIONISTOV IN DIETETIKOV	PROFESSIONAL ASSOCIATION OF NUTRITIONALS AND DIETICIAN	1996		5	www.nutridiet.si	4	10	2	1399
DRUŠTVO ZA POMOČ PREZGODAJ ROJENIM OTROKOM	SOCIETY FOR AID PREAMBLE TO BORN CHILDREN	1996		4	http://www.nedonosencek.net/	4	10	2	1400
Združenje oftalmologov Slovenije	Association of Ophthalmologists of Slovenia	1996		5	http://www.zos-szd.si/	4	10	2	1401
DRUŠTVO ŠTUDENTOV BIOLOGIJE	BIOLOGY STUDENT ASSOCIATION	1996		4	http://dsb.biologija.org	4	12	3	1402
Slovensko društvo za celiakijo	Slovenian Celiac Association	1997		5	https://www.drustvo-celiakija.si/	4	10	2	1403
Ustanova za otroško Nevrologijo	Institution for Pediatric Neurology	1997		5	http://pednevro.pedkl.si/	4	10	2	1404
DRUŠTVO ŠTUDENTOV INVALIDOV SLOVENIJE	SOCIETY OF SLOVENIA INVALIDS STUDENTS	1997		4	http://www.dsis-drustvo.si/	4	12	3	1405
Zveza koronarnih klubov in društev Slovenije	Federation of Coronary Clubs and Societies of Slovenia	1997		3	https://zkdks.si/	4	10	2	1406
KONFEDERACIJA NEODVISNIH SINDIKATOV SLOVENIJE - KNSS, ZDRAVSTVENA ADMINISTRACIJA SLOVENIJE	CONFEDERATION OF INDEPENDENT SLOVENIAN UNIONS - KNSS, HEALTH ADMINISTRATION OF SLOVENIA	1997		3		4	6	2	1407
Društvo študentov elektrotehnike in računalništva – EESTEC	Society of Students of Electrical Engineering and Computer Science - EESTEC	1997		4	www.eestec-lj.org	4	12	3	1408
DRUŠTVO ŠTUDENTOV FARMACIJE SLOVENIJE	SLOVENIAN PHARMACEUTICAL STUDENT ASSOCIATION	1997		4	http://dsfs.si	4	12	3	1409
ZVEZA DRUŠTEV ZA BIOMASO SLOVENIJE	THE FEDERATION OF SOCIETIES FOR BIOMASS OF SLOVENIA	1997		1	http://www.slobiom.si	4	5	1	1410
SPOMINČICA - Slovensko združenje za pomoč pri demenci	Slovenian Association for Dementia Assistance	1997		4	https://www.spomincica.si/	4	10	2	1411
SLOVENSKO DRUŠTVO ZA KOGNITIVNO ZNANOST	SLOVENE ASSOIATION FOR COGNITIVE SCIENCE	1997		4	http://www.kognitivna.si	4	12	3	1412
Združenje endokrinologov Slovenije	Association of Endocrinologists of Slovenia	1997		5	http://endodiab.si/zes/	4	10	2	1413
SLOVENSKO DRUŠTVO UČITELJEV TUJEGA STROKOVNEGA JEZIKA	SLOVENIAN SOCIETY OF TEACHERS OF A FOREIGN EXPERT LANGUAGE	1997		5	http://www.sdutsj.edus.si/	4	12	3	1414
Slovensko združenje nevrologov	Slovenian Association of Neurologists	1997		5	/	4	10	2	1415
ZDRUŽENJE ZA MAKSILOFACIALNO IN ORALNO KIRURGIJO SLOVENIJE	ASSOCIATION FOR MACALLYFACIAL AND ORAL SURGERY OF SLOVENIA	1997		5	http://zmoks.si/	4	10	2	1416
Društvo bolnikov z boreliozo	Society of patients with borreliosis	1997		4	http://www.borelioza.si/	4	10	2	1417
Zveza študentskih društev za mednarodno izmenjavo strokovnih praks študentov tehnike in naravoslovja ter izobraževanje		1997		4	http://iaeste.si	4	12	3	1418
Društvo za motopedagogiko in psihomotoriko	Society for Motopedagogy and Psychomotor	1998		5	http://psihomotorika.wixsite.com/psihomotorika/about	4	10	2	1419
DRUŠTVO MLADIH GEOGRAFOV SLOVENIJE	SOCIETY OF YOUNG GEOGRAPHS OF SLOVENIA	1998		4	http://geo.ff.uni-lj.si/oOddelku/drustvo_mladih_geografov_slovenije	4	12	3	1420
Hematološko laboratorijsko združenje	Hematology Laboratory Association	1998		5	http://www.hematolosko-laboratorijsko-zdruzenje.si/sl/	4	10	2	1421
MUZA - Društvo za ustvarjanje in kvaliteto življenja (Svetovalnica za motnje hranjenja)	Society for Creation and Quality of Life (Advice for eating disorders)	1998		4	http://www.svetovalnicamuza.si/	4	9	2	1422
ZVEZA DRUŠTEV ELSA SLOVENIJE - EVROPSKO ZDRUŽENJE ŠTUDENTOV PRAVA	FEDERATION OF ELSA SOCIETIES OF SLOVENIA - EUROPEAN ASSOCIATION OD LAW STUDENTS	1998		4	elsa-slovenia.org	4	12	3	1423
SLOVENSKA KROVNA ZVEZA ZA PSIHOTERAPIJO	SLOVENIAN ROOF COMMUNITY FOR PSYCHOTHERAPY	1998		5	https://www.skzp.si/o-skzp/	4	10	2	1424
Društvo za duševno zdravje in kreativno preživljanje prostega časa "VEZI"	Society for Mental Health and Creative Spending Leisure "VEZI"	1998		4	https://drustvovezi.org/	4	6	2	1425
Združenje za anesteziologijo in intenzivno medicino	Association for Anesthesiology and Intensive Medicine	1998		5	http://www.szd.si/sekcije-in-zdruzenja/anesteziologija-in-reanimatologija-ter-perioperativna-intenzivna-terapija/zdruzenje-za-anesteziologijo-in-intenzivno-medicino/	4	10	2	1426
Združenje slovenskih dermatovenerologov	Association of Slovenian Dermatovenereologists	1998		5	https://www.zsd.si/	4	10	2	1427
Združenje zdravnikov družinske medicine SZD	Slovenian Family Medicine Society	1998		5	http://www.drmed.org/	4	6	2	1428
SLOVENSKA UNIVERZA ZA TRETJE ŽIVLJENJSKO OBDOBJE, ZDRUŽENJE ZA IZOBRAŽEVANJE IN DRUŽBENO VKLJUČENOST	SLOVENIAN UNIVERSITY FOR THE THIRD LIFE PERIOD, ASSOCIATION FOR EDUCATION AND SOCAL INCLUSION	1998		5	http://www.utzo.si	4	11	3	1429
Slovensko združenje proti raku dojke Europa Donna	Slovenian Association Against Breast Cancer Europa Donna	1998		4	http://www.europadonna-zdruzenje.si/	4	10	2	1430
Združenje psihiatrov Slovenije	Slovenian Psychiatrists Association	1998		5	http://www.zpsih.si/	4	10	2	1431
SLOVENSKO ZDRUŽENJE ZA ENERGETIKO	Slovenian energetic association	1998		1	https://www.sze.si	4	2	1	1432
ŠTUDENTSKO FILOZOFSKO DRUŠTVO	STUDENTS PHILOSOPHY ASSOCIATION	1998		4	http://www.sfd-drustvo.si/kontakt/	4	12	3	1433
Društvo katoliških pedagogov Slovenije	Society of Catholic Pedagogues of Slovenia	1998		5	http://www.dkps.si/	4	12	3	1434
DRUŠTVO ŠTUDENTOV MEDICINE SLOVENIJE	SLOVENIAN MEDICAL STUDENT ASSOCIATION	1998		4	http://www.dsms.net	4	12	3	1435
SINOLOŠKO DRUŠTVO YUAN	SYNOLOGICAL SOCIETY YUAN	1998		4	http://yuan.sino.si	4	12	3	1436
SINDIKAT LABORATORIJSKE MEDICINE SLOVENIJE	UNION OF LABORATORY MEDICINE OF SLOVENIA	1998		2	http://www.silmes.si/si	4	10	2	1437
Združenje ortopedov Slovenije	Slovenian Orthopedists Association	1998		5	http://zdruzenje.ortopedov.si/	4	10	2	1438
Slovensko društvo za daljinsko energetiko	Slovenian Society for Remote Energy	1998	1998	1	http://www.sdde.si/	4	2	1	1439
ŠTUDENTSKA ORGANIZACIJA SLOVENIJE	SLOVENIAN STUDENTS ORGANIZATION	1999		4	http://www.studentska-org.si	4	11	3	1440
Društvo za večjo rodnost	Society for more fertility	1999		4	https://www.prostovoljstvo.org/index.php?t=itemOrganization&uid=14581	4	9	2	1441
Združenje pnevmologov Slovenije	Slovenian Respiratorists Society	1999		5	http://www.zps-slo.si/	4	10	2	1442
Slovensko društvo za pomoč inkontinentnim osebam - Društvo INKONT	Slovenian Society for Incontinent Assistance - INKONT Society	2000		4	http://inkont.si/	4	10	2	1443
Združenje Naravni začetki	Association Natural Beginnings	2000		4	http://www.mamazofa.org/	4	6	2	1444
Zbornica varnosti in zdravja pri delu	Chamber of Safety and Health at Work	2000		3	http://www.zbornica-vzd.si/	4	6	2	1445
Ustanova - Slovenska fundacija za promocijo zdravja	Slovenian Foundation for Health Promotion	2000	2012	4	/	4	9	2	1446
Alpe Adria Green	Alpe Adria Green	2000		4	info@alpeadriagreen.com	4	4	1	1447
DRUŠTVO KLASIKOV	SOCIETY OF CLASSICS	2000		5	https://www.drustvoklasikov.com/si/	4	12	3	1448
Ustanova "Za življenje" - fundacija za pospeševanje razvoja nujne medicinske pomoči	Foundation "For Life" - Foundation for the Advancement of Emergency Medical Services	2000		5	/	4	6	2	1449
Društvo Astma in šport	Asthma Society and Sport	2000		4	https://www.asthmasport.com/index.php/o-institutu/poslanstvovizija	4	6	2	1450
ZDRUŽENJE GINEKOLOGOV IN PORODNIČARJEV SLOVENIJE	ASSOCIATION OF GYNECOLOGISTS AND BIRTH ATTENDANTS OF SLOVENIA	2000		5	http://www.szd.si/sekcije-in-zdruzenja/ginekologija-in-porodnistvo/zdruzenje-ginekologov-in-porodnicarjev-slovenije/	4	10	2	1451
SINDIKAT FARMACEVTOV SLOVENIJE	PHARMACEUTICAL UNION OF SLOVENIA	2000		2	http://www.sifarm-sindikat.si/	4	8	2	1452
DRUŠTVO ŠTUDENTOV NOVINARSTVA FEJS	SOCIETY OF STUDENTS OF JOURNALISM FEJS	2000		4		4	12	3	1453
Zveza sindikatov azbestnih bolnikov Slovenije	Federation of unions of azbest patients of Slovenia	2000		3	http://www.zveza-sabs.si/	4	10	2	1454
HUMANA - Združenje svojcev pri skrbi za mentalno zdravje	HUMANA - Association of relatives in the care of mental health	2000		4	https://humana-svojci.si/	4	10	2	1455
Slovensko združenje za gastroenterologijo in hepatologijo	Slovenian Association for Gastroenterology and Hepatology	2000		5	http://www.szgh.si/	4	10	2	1456
Slovensko društvo Transplant	Slovenian Society Transplant	2000		5	/	4	10	2	1457
Ustanova za razvoj slovenske psihoterapije	Institution for the Development of Slovenian Psychotherapy	2000		5	/	4	10	2	1458
SLOVENSKO DRUŠTVO ZA RAZISKOVANJE EVROPSKIH INTEGRACIJ	SLOVENE ASSOCIATION FOR EUROPEAN INTEGRATION RESEARCH	2001		5		4	11	3	1459
ŠTUDENTSKO POLITOLOŠKO DRUŠTVO POLITUSS	STUDENTS POLITICAL ASSOCIATION POLITUSS	2001		4	https://sl-si.facebook.com/DrustvoPolituss	4	12	3	1460
Zveza društev bolnikov z osteoporozo Slovenije	Association of patients with osteoporosis of Slovenia	2001		4	http://osteoporoza.si/	4	10	2	1461
ZDRUŽENJE ZA LETALSKO IN VESOLJSKO MEDICINO	Slovenian Society of Aerospace Medicine- SAsMA	2001		5	www.sasma-szd.si	4	10	2	1462
DRUŠTVO ŠTUDENTOV KADROVSKEGA MANAGEMENTA	STUDENT SOCIETY OF STAFF MANAGEMENT	2001		4	https://www.facebook.com/DrustvoStudentovKadrovskegaMenedzmentaDskm?fref=ts	4	12	3	1463
Slovensko društvo za bolnišnično higieno	Slovenian Society for Hospital Hygiene	2001	2017	5	/	4	9	2	1464
DRUŠTVO - ŽAREK UPANJA - POMOČ PRI ODVISNOSTIH IN ZASVOJENOSTIH	Society A Beam of hope - Addictions Assistance	2001		4	https://www.zarekupanja.net/	4	9	2	1465
DRUŠTVO ŠTUDENTOV GEODEZIJE SLOVENIJE	SLOVENIAN STUDENT GEODESIAN ASSOCIATION	2001		4	https://sl-si.facebook.com/DRUSTVO.DSGS	4	12	3	1466
Združenje medicine športa	Association of Sports Medicine	2002		5	https://medicinasporta.si/	4	6	2	1467
DRUŠTVO KULTUROLOGOV KULT.CO	SOCIETY OF CULTURALS	2002		4	https://www.facebook.com/kultcofdv/	4	12	3	1468
DIHEC-ustanova za pomoč otrokom s kroničnimi pljučnimi boleznimi	DIHEC-Institution for Helping Children with Chronic Pulmonary Diseases	2002		4	/	4	10	2	1469
Slovenska zveza za javno zdravje, okolje in tobačno kontrolo	Slovenian Association for Public Health, Environment and Tobacco Control	2003		5	http://nvozdravje.si/slovenska-zveza-za-javno-zdravje-okolje-in-tobacno-kontrolo/	4	6	2	1470
Društvo Stigma	Stigma Society	2003		4	https://drustvo-stigma.si/	4	10	2	1471
KONFEDERACIJA SINDIKATOV 90 SLOVENIJE	CONFEDERATION OF THE SLOVENIAN UNIONS 90	2003		3	http://www.sindikat-ks90.si/	4	6	2	1472
Ustanova fundacija da bi se vsak otrok rodil zdrav	Foundation for every child to be born healthy	2003	2017	4	/	4	9	2	1473
ZVEZA EKOLOŠKIH GIBANJ SLOVENIJE (ZEG)	Federation of Slovenian ecological movements	2003		1	http://www.zveza-zeg.si/	4	4	1	1474
FOCUS, DRUŠTVO ZA SONARAVEN RAZVOJ	FOCUS, Association for sustainable development	2003		4	http://focus.si/kaj-delamo/programi/energija/ucinkovita-raba-energije/	4	4	1	1475
Ustanova fundacija družina zdravega duha	Foundation Family Healthy Spirit	2003		4	/	4	9	2	1476
Društvo Zdrav podjetnik	Healthy Entrepreneur Society	2004		4	https://www.zdrav-podjetnik.si/sl/	4	6	2	1477
Društvo za kronično vnetno črevesno bolezen	Society for Chronic Inflammatory Bowel Disease	2004		5	https://www.kvcb.si/	4	10	2	1478
Društvo študentov obramboslovja Slovenije	Society of Students of Defense Studies of Slovenia	2004		4	https://www.facebook.com/dsos.ssads	4	12	3	1479
Društvo logopedov Slovenije	Association of logopeds of Slovenia	2004		5	http://www.dlogs.si/	4	10	2	1480
Ustanova PROREC.SI (medicinska informatika)	Foundation Prorec.si	2004	2017	5	/	4	10	2	1481
Društvo za pomoč osebam z depresijo in anksioznimi motnjami / Društvo DAM	Society for helping people with depression and anxiety disorders / Drustvo DAM	2004		4	dam@nebojse.si	4	10	2	1482
Društvo za preprečevanje možganskih in žilnih bolezni	Society for the prevention of brain and vascular diseases	2004		4	http://glavobol.com/o_drustvu_mzb/	4	9	2	1483
DRUŠTVO ZA FIBROMIALGIJO	SOCIETY FOR FIBROMIA	2004		5	http://www.skufmslovenija.org/pravila-drustva/	4	10	2	1484
Društvo MENA - Humanitarna organizacija za pomoč ženskam, prizadetim z inkontinenco in menopavzo	MENA Society - A humanitarian organization to help women with incontinence and menopause	2004		4	http://www.drustvo-mena-maribor.si/drustvo-humanitarna-organizacija-mena/	4	10	2	1485
KUNSTHISTERIK, DRUŠTVO ŠTUDENTOV UMETNOSTNE ZGODOVINE SLOVENIJE	KUNSTHISTERIK, SLOVENE STUDENT ASSOCIATION FOR ART HISTORY	2004		4	http://kunsthisterik.net	4	12	3	1486
Rektorska konferenca Republike Slovenije	Rectors's Conference of the Republic of Slovenia	2005		3	http://www.rkrs.si/en	4	11	3	1487
Društvo za ekološke in prostočasne dejavnosti ZOJA	Society for ecological and leisure activities ZOJA	2005		4	http://drustvo-zoja.si/sl/	4	4	1	1488
ŠTUDENTSKO DRUŠTVO DRUŽBOSLOVNIH INFORMATIKOV	STUDENT SOCIETY OF SOCIETY INFORMATICS	2005		4	https://www.facebook.com/drustvoDID	4	12	3	1489
DRUŠTVO SLOVENSKA AKADEMIJA ZA MANAGEMENT	SLOVENIAN MANAGEMENT ACADEMY ASSOCIATION	2005		5	http://sam-d.si	4	12	3	1490
Društvo Eko krog	Society Eco circle	2005		4	http://www.ekokrog.org/	4	4	1	1491
ACET - Slovensko društvo za preprečevanje širjenja HIV/AIDS	ACET - Slovenian Society for Prevention of HIV / AIDS Prevention	2005	2016	4	/	4	9	2	1492
DRUŠTVO ZA AVTIZEM DAN	Society for autism Day	2005		4	https://www.avtizem.com/index.php	4	10	2	1493
Zdravstvena fundacija za tobačno kontrolo	Tobacco Control Health Foundation	2006		5	/	4	10	2	1494
SINAPSA, SLOVENSKO DRUŠTVO ZA NEVROZNANOST	SINAPSA, SLOVENIAN SOCIETY FOR NEUROSCIENCE	2006		5	http://www.sinapsa.org/naslovnica/	4	10	2	1495
DRUŠTVO ZA POMOČ PRI OBOLENJIH ŠČITNICE - METULJČICA	ASSOCIATION FOR ASSISTANCE TO THYROID DISEASES - METULJČICA	2006		4	http://metuljcica.si/	4	10	2	1496
Fundacija Medicor, Ustanova za izboljšanje kakovosti javnega in zasebnega zdravstva v Sloveniji	Medicor Foundation, Foundation for Improving the Quality of Public and Private Health in Slovenia	2007		4		4	6	2	1497
Združenje za boj proti raku debelega črevesa in danke Europacolon Slovenija	Association for the fight against colon cancer and rectum Europacolon Slovenia	2007		5	http://www.europacolon.si/	4	9	2	1498
Greenpeace Slovenija	Greenpeace Slovenia	2007		4		4	4	1	1499
Društvo za razvoj interne medicine	Society for the Development of Internal Medicine	2007		5	/	4	10	2	1500
DRUŠTVO ZA LABORATORIJSKO MEDICINO	SOCIETY FOR LABORATORY MEDICINE	2007		5	http://www.dlm.si/	4	10	2	1501
ENERGETSKA ZBORNICA SLOVENIJE	Slovenian energy chamber	2007		1	https://www.gzs.si/energetska_zbornica_slovenije/	4	2	1	1502
Društvo za bioenergijo in alternativno medicino DOTIK	Society for Bioenergy and Alternative Medicine DOTIK	2007		5	http://www.bioterapije.si/	4	10	2	1503
SLOVENSKO DRUŠTVO ZA EVROPSKO PRAVO	SLOVENE ASSOCIATION FOR EUROPEAN LAW	2007		5	http://www.sdep.si	4	12	3	1504
Slovensko združenje bolnikov z limfomom in levkemijo L&L	Slovenian Association of Patients with Lymphoma and Leukemia L & L	2007		4	http://www.limfom-levkemija.org/domov.html#	4	10	2	1505
Društvo Planet zemlja	Society Planet Earth	2007		4	http://www.planet-zemlja.org/	4	4	1	1506
SLOVENSKO DRUŠTVO ZA DUŠEVNO ZDRAVJE OTROK IN MLADOSTNIKOV	SLOVENIAN SOCIETY FOR YOUNG PEOPLE'S MENTAL HEALTH CARE	2008		4	http://www.dusevnozdravjeotrok.si/	4	10	2	1507
DRUŠTVO ZA ELEKTRIČNA VOZILA SLOVENIJE	Association for electrical vehicles of Slovenia	2008		1	https://www.devs.si	4	5	1	1508
ZDRUŽENJE SLOVENSKE FOTOVOLTALKE	Slovenian association for photovoltaics	2008		1	http://www.zsfv.si/?view=featured	4	5	1	1509
SLOVENSKO DRUŠTVO EVALVATORJEV	SLOVENIAN SOCIETY OF EVALVATORS	2008		5	https://www.sdeval.si/	4	12	3	1510
Društvo za znanost in izobraževanje	Society for Science and Education	2008		5	http://www.drzni.si	4	11	3	1511
ZDRUŽENJE ŽILNIH KIRURGOV SLOVENIJE	ASSOCIATION OF VASCULAR SURGEONS OF SLOVENIA	2008		5		4	10	2	1512
Društvo za cistično fibrozo Slovenije	Society for Cystic Fibrosis of Slovenia	2009		5	http://www.drustvocf.com/	4	10	2	1513
DRUŠTVO ZA OHRANITEV IN IZBOLJŠANJE JAVNEGA ZDRAVSTVA	SOCIETY FOR MAINTENANCE AND IMPROVEMENT OF PUBLIC HEALTH	2009		4		4	9	2	1514
Fundacija Freud, ustanova za razvoj psihoterapije	Freud Foundation, an institution for the development of psychotherapy	2009		5		4	10	2	1515
DRUŠTVO ŠTUDENTOV ANDRAGOGIKE IN PEDAGOGIKE	SOCIETY OF ANDRAGOGICAL AND PEDAGOGICAL STUDENTS	2009		4	http://www.pedagogika-andragogika.com/dsap	4	12	3	1516
Zveza društev Moja Mura	Association of the societies Moja Mura	2009		4	/	4	4	1	1517
ZDRUŽENJE ZA DRŽAVLJANSKI NADZOR ZDRAVSTVENEGA VARSTVA ZANAS	ASSOCIATION FOR CITIZENSHIP CONTROL OVER HEALTH SECURITY ZANAS	2009		4	http://www.ohranimo.si/	4	6	2	1518
DENS - SINDIKAT ZOBOZDRAVNIKOV SLOVENIJE	DENS - SLOVENIAN DENTISTRY UNION	2009		5	http://www.sz-dens.si/	4	10	2	1519
ZDRUŽENJE ZA ENDOSKOPSKO KIRURGIJO SLOVENIJE	ASSOCIATION FOR ENDOSCOPIC SURGERY OF SLOVENIA	2009		5	https://www.zeks.si/	4	10	2	1520
Društvo ekologi brez meja	Society of ecologists without borders	2009		4	http://ebm.si/o/sl/	4	4	1	1521
DRUŠTVO LASTNIKOV SONČNIH ELEKTRARN ''FOTO VOLT''	Association of Owner's of the solar power plants association 'Foto Volt'	2010		1	/	4	5	1	1522
Ustanova Moya fundacija	Foundation My foundation	2010		4	/	4	6	2	1523
SLOVENSKO ZDRUŽENJE ZA TRAJNOSTNO GRADNJO	Green building council Slovenia	2010		1	https://gbc-slovenia.si	4	4	1	1524
SOBIVANJE - DRUŠTVO ZA TRAJNOSTNI RAZVOJ	Sobivanje - Association for sustainable development	2010		4	http://www.drustvo-sobivanje.si/	4	4	1	1525
ŠTUDENTSKO SOCIOLOŠKO DRUŠTVO SOCIOKLUB	STUDENTS SOCIOLOGICAL ASSOCIATION SOCIOKLUB	2010		4	https://socioklub.wordpress.com	4	12	3	1526
DRUŠTVO INFORMATIKOV ENERGETIKE SLOVENIJE	Association of energetic informatics of Slovenia	2011		1	/	4	2	1	1527
Slovensko društvo za boj proti nalezljivim boleznim	Slovenian Society for Combating Infectious Diseases	2011		5	http://www.drustvo-bpnb.si/	4	9	2	1528
SLOVENSKO DRUŠTVO RAZISKOVALCEV NA PODROČJU EDUKACIJE	SLOVENE ASSOCIATION OF RESEARCHERS IN THE FIELD OF EDUCATION	2011		5	http://www.slodre.si/index.php?lang=sl	4	12	3	1529
DRUŠTVO ZA POMOČ OTROKOM Z IMUNSKIMI BOLEZNIMI	SOCIETY FOR ASSISTANCE TO CHILDREN WITH IMMUNE DISEASES	2011		4	http://www.imuno.si/	4	10	2	1530
ZDRUŽENJE ZA RAZVOJ ZNANJA	ASSOCIATION FOR KNOWLEDGE DEVELOPMENT	2011		5	http://zrz.si/o-zdruzenju-za-razvoj-znanja/poslanstvo-in-vizija/	4	11	3	1531
DRUŠTVO ŠOLA ZDRAVJA	SOCIETY HEALTH SCHOOL	2011		4	http://solazdravja.com/	4	6	2	1532
Dezinfekcijsko društvo Slovenije	Disinfection Society of Slovenia	2011		5		4	6	2	1533
SINDIKAT MLADI PLUS	TRADE UNION YOUNG PLUS	2011		4	https://www.mladiplus.si/	4	11	3	1534
Sindikat zdravnikov družinske medicine	Union of doctors of family medicine	2012		2	https://www.sindikat-praktikum.si/sindikat/	4	6	2	1535
VISOKOŠOLSKI SINDIKAT SLOVENIJE	SLOVENIAN HIGER EDUCATION UNION	2012		2	http://www.sindikat-vss.si	4	11	3	1536
ŠTUDENTSKO DRUŠTVO POVEZANI	STUDENT ASSOCIATION POVEZANI	2012		4	http://povezani.org	4	12	3	1537
DRUŠTVO ŠTUDENTOV GEOLOGIJE	SLOVENIAN STUDENT GEOLOGY ASSOCIATION	2012		4	https://geodsg.wordpress.com/about/	4	12	3	1538
ŠTUDENTSKO DRUŠTVO ISKRA	STUDENT ASSOCIATION ISKRA	2012		4		4	12	3	1539
DRUŠTVO ŠTUDENTOV VODARSTVA	STUDENT ASSOCIATION OF WATER MANAGEMENT	2012		4	http://www.dsv-fgg.si	4	12	3	1540
Mreža NVO 25x25	Network NGO 25x25	2012		3	http://www.mreza-25x25.si/domov.html	4	6	2	1541
Slovensko združenje za transplantacije srca	Slovenian Heart Transplant Association	2013		5	http://www.slo-heart.org/si/vsebina/13/Osebje.html	4	10	2	1542
Društvo študentov primerjalne književnosti	Society of Students of Comparative Literature	2013		4	http://primerjalna-knjizevnost.ff.uni-lj.si/studij/studentske_strani/drustvo_studentov_primerjalne_knjizevnosti	4	12	3	1543
Združenje medicine dela, prometa in športa	Association of Occupational, Traffic and Sports Medicine	2013		5	https://www.zmdps.si/	4	6	2	1544
DRUŠTVO PRIHODNOST (Greenpeace Slovenija)	SOCIETY PRIHODNOST (Greenpeace Slovenia)	2013		4	http://www.greenpeace.org/slovenia/si/	4	4	1	1545
STROKOVNO ZDRUŽENJE IZVAJALCEV ZDRAVSTVENE IN BABIŠKE NEGE SLOVENIJE	PROFESSIONAL ASSOCIATION OF SLOVENIAN HEALTH CARE AND MIDWIFERY CARE	2013		5	http://www.medicinske-sestre.si/	4	6	2	1546
Društvo za obolele s TOURETTOVIM sindromom in OBSESIVNO-KOMPULZIVNO MOTNJO	Society for Patients with TOURETT Syndrome and OBSESSIVE COMPULSIVE DISORDER	2013	2016	4		4	10	2	1547
Društvo snovalcev električnih vozil	Electric Vehicle Manufacturers Association	2013		1	http://dsev.fs.um.si	4	5	1	1548
ZVEZA DRUŠTEV ENERGETIKOV SLOVENIJE	Federation of energetic associations of Slovenia	2014		1	http://www.zdes-zveza.si/o_zvezi.html	4	2	1	1549
DRUŠTVO V TUJINI IZOBRAŽENIH SLOVENCEV	SOCIETY OF THE SLOVENIANS EDUCATED ABROAD	2014		5	https://www.drustvovtis.si/	4	12	3	1550
DRUŠTVO DIASLOG - DIABETES IN ZDRAV ŽIVLJENSKI SLOG	SOCIETY DIASLOG - DIABETES AND HEALTHY LIFE	2014		4	http://www.drustvo-diaslog.si/index.php/drustvo	4	10	2	1551
ŠTUDENTSKO ARHEOLOŠKO DRUŠTVO	STUDENT ARCHEOLOGICA ASSOCIATION	2014		4	https://sl.wikipedia.org/wiki/Študentsko_arheološko_društvo	4	12	3	1552
Društvo uroloških bolnikov Slovenije	Association of Urological Patients of Slovenia	2014		4	http://www.dub.si/	4	10	2	1553
SPUKC - SINDIKAT ZDRAVSTVA SLOVENIJE	SPUKC - SLOVENIAN HEALTH UNION	2015		2	http://www.spukc.si/	4	6	2	1554
SLOVENSKI KIRURŠKI KLUB	SLOVENIAN SURGICAL CLUB	2015		5	https://www.kirurski-klub.si/kontakt/	4	10	2	1555
DRUŠTVO ZA TRAJNOSTNO ENERGIJO	Association for sustainable energy	2015		4	http://www.trajnost.si	4	2	1	1556
DRUŠTVO ZA ZDRAVJE NARODA	SOCIETY FOR NATION HEALTH	2015		4	http://www.zazdravjenaroda.si/	4	6	2	1557
SLOVENSKO DRUŠTVO BOLNIKOV OBOLELIH ZA HEPATITISOM SLOVENIJA HEP	SLOVENIAN SOCIETY OF PATIENTS OF HEPATITIS SLOVENIA HEP	2015		4	http://www.slovenijahep.si/	4	10	2	1558
ŠENT - SLOVENSKO ZDRUŽENJE ZA DUŠEVNO ZDRAVJE	ŠENT - SLOVENIAN ASSOCIATION FOR MENTAL HEALTH	2015		4	https://www.sent.si/	4	10	2	1559
DRUŠTVO ZA DUHOVNO, DUŠEVNO IN TELESNO ZDRAVJE SEDMI DAN	SOCIETY FOR SPIRITUAL, MENTAL AND BODY HEALTH	2015		4	http://www.sedmidan.org/glavna	4	6	2	1560
ZVEZA NEVLADNIH ORGANIZACIJ ZA AVTIZEM	FEDERATION OF NON-GOVERNMENTAL ORGANIZATIONS FOR AUTISM	2015		3	https://www.zveza-avtizem.eu/	4	10	2	1561
SINDIKAT DELAVCEV RUDARSTVA IN ENERGETIKE SLOVENIJE	TRADE UNION OF WORKERS OF MINERS AND ENERGY OF SLOVENIA	2015		2	https://www.facebook.com/pg/Sindikat-Delavcev-Rudarstva-in-Energetike-Slovenije-SDRES-1543744995911494/about/?ref=page_internal	4	1	1	1562
DRUŠTVO ŠTUDENTOV KOREANISTIKE	STUDENT SOCIETY OF KOREANISTIC	2016		4	https://www.facebook.com/dskoreanistika/	4	12	3	1563
Slovensko onkološko društvo za moške Onkoman	Slovenian Oncological Society for Men Onkoman	2016		5	https://www.onkoman.si/drustvo-onkoman/	4	10	2	1564
SLOVENSKO ZDRUŽENJE ZA RAVNANJE S TRDNIMI ODPADKI "SiSWA"	Slovenian solid waste association	2016		1	http://siswa.si/o-nas/	4	2	1	1565
EUSA institut, zavod za razvoj univerzitetnega športa	EUSA INSTITUT, INSTITUT FOR DEVELOPMENT OF ACADEMIC SPORT	2016		5	http://www.prostovoljstvo.org/index.php?t=itemOrganization&uid=4504	4	12	3	1566
SLOVENSKO DRUŠTVO ZA PSIHOSOMATIKO V GINEKOLOGIJI IN PORODNIŠTVU	SLOVENIAN SOCIETY FOR PSYCHOSOMATICS IN GYNECOLOGY AND OBSTETRICS	2016		5		4	10	2	1567
Ustanova za novo pediatrično kliniko v Ljubljani	Foundation for a New Pediatric Clinic in Ljubljana	2017		4	https://www.ustanovazapediatricno.si/	4	10	2	1568
DRUŠTVO eMOBILNOST SLOVENIJA	Association of Emobility of Slovenia	2017		4	https://dems.si	4	4	1	1569
STROKOVNO ZDRUŽENJE ORTOTIKOV IN PROTETIKOV SLOVENIJE	PROFESSIONAL ASSOCIATION OF ORTHODIES AND PROTECTORS OF SLOVENIA	2017		5	https://zdruzenjeop.wixsite.com/szop	4	10	2	1570
ZDRUŽENJE ŽENSK V ZOBOZDRAVSTVU SLOVENIJE	ASSOCIATION WOMAN IN DENTISTRY OF SLOVENIA	2017		5	https://www.zdruzenjewds.si/dogodki	4	10	2	1571
ŠTUDENTSKO DRUŠTVO ZA MEDNARODNE ODNOSE	STUDENT SOCIETY FOR INTERNATIONAL RELATIONS	2017		4	https://www.facebook.com/globallisIR/	4	12	3	1572
DRUŠTVO DVIG - SLOVENSKA UNIVERZA ZA TRETJE ŽIVLJENJSKO OBDOBJE	DVIG - SLOVENIAN UNIVERSITY FOR THE THIRD LIFE PERIOD	2017		4	http://www.utzo.si/mreza_utzo/dvig-univerza-za-tretje-zivljenjsko-obdobje-log-dragomer-druzenje-za-vzajemno-izobrazevanje-generacij/	4	12	3	1573
SLOVENSKO ZDRUŽENJE ZDRAVSTVENIH SO/DELAVCEV V REVMATOLOGIJI	SLOVENIAN ASSOCIATION OF HEALTH CARE WORKERS IN RHEUMATISM	2017		5	https://revma-slo.si/o-zdruzenju/	4	6	2	1574
GOSPODARSKO INTERESNO ZDRUŽENJE VETRNE ENERGIJE	Economic interest association for wind energy	2017		1	http://gizve.si/o-giz-vetrne-energije.html	4	5	1	1575
DRUŠTVO ZA SOUSTVARJANJE TRAJNOSTNE DRUŽBE	Association for co-creation of sustainable society	2018		4	https://trajnostni.org/drustvo/	4	4	1	1576
Slovensko nevrokirurško društvo	Slovenian Neurosurgical Society	2018		5	/	4	10	2	1577

## Sheet: Codebook
Varieble	Variable label	Values	Value labels
name_native	Organization name in native language
name_eng	Organization name in English
year	Formation year
dissolution	Year of dissolution
type	Type of organization	1	business
		2	employee
		3	institutional (he, hc)
		4	consumers (en) / patients (hc) / students (he)
		5	medical doctors (hc)/employers/professionals (hc, he)/scientific promotion (en)
web	Website
cntry	Country	1	Czech Republic / Czechia
		2	Hungary
		3	Poland
		4	Slovenia
sbfld	Subfield	1	fossil energy
		2	general energy policy
		3	nuclear energy
		4	environmental protection
		5	renewable energy
		6	healthcare general
		7	healthcare industry
		8	pharmaceutical
		9	healthcare prevention
		10	healthcare specialized
		11	higher education general
		12	higher education specalized
plfld	Policy field	1	Energy policy
		2	Healthcare
		3	Higher education
id	Unique identifier
